# Supplementary material for: Power and Performance Management in Nonlinear Virtualized Computing Systems via Predictive Control
Source: PLoS One. 2015 Jul 30;10(7):e0134017. doi: 10.1371/journal.pone.0134017 (PMC4520487; doi:10.1371/journal.pone.0134017)
Supplement: S1 File — (XLS) [file pone.0134017.s001.xls]

## Sheet: net IO
edu net		dxt net		unicom net		bupt net		nsfc net		IPv6 net		Time
cur_in	cur_out	cur_in	cur_out	cur_in	cur_out	cur_in	cur_out	cur_in	cur_out	cur_in	cur_out
96.4	90.3	307.6	279.5	203.4	337.4	630.2	371	301.8	289.4	200.5	430.8	19:39:19
94.2	87.9	306.9	278.1	203.4	349.9	625.3	363.3	287.4	286	191.4	414.9	19:44:21
97.8	88.4	307.5	290.2	203.3	343.1	640.7	360.2	289.4	288.4	256.3	428.1	19:49:20
99.9	87.3	306.7	285.5	202.9	342.3	631.9	350.9	287.7	278.7	274.8	406.1	19:54:21
112.9	88.4	307.8	280.2	204	342.6	638.9	344.8	288.2	269.4	216.8	318	19:59:19
126.7	84.9	307.1	275.6	203.4	345.4	668.6	345.4	302.7	278.2	190.3	285.9	20:04:21
113	87.7	307.2	292.9	203.3	352.7	639.9	355.7	304.2	262.2	144.6	255.6	20:09:20
120.4	91.2	306.7	295.7	202.9	344.3	659.4	365.3	297.4	261.9	118.8	278.7	20:14:19
119	96.8	307.5	297.6	204	337.2	683.7	382.5	297.1	254.5	122	306.1	20:19:19
120.4	95.6	307.4	297.8	203.4	338.5	643.5	376.5	306.4	248.8	138.8	335.1	20:24:20
133.9	92.6	307.6	298.2	203.3	328.4	626.9	377.6	311.3	256.5	152.2	346.9	20:29:20
145.4	87.9	307.3	293.6	203.3	312.5	638.9	372.1	322.9	246.7	223	322.6	20:34:21
131.7	94.1	307.1	292.1	205.5	342.2	632.1	348.4	303.5	245.3	503.1	343.7	20:39:20
123.5	100.4	307.3	290.1	201.7	338.2	642.7	332.4	300.5	246.4	526.5	321.9	20:44:20
117.4	105.9	307.1	291.1	203.4	343.8	680.8	339.5	279.1	240.3	484.5	291.2	20:49:19
118	103.6	307	293.8	203.4	365.1	708.6	347.7	278.2	246.1	522.6	304.5	20:54:20
127	106.7	307.4	294.4	203.4	362.3	709.6	369.8	300.1	250	495.7	275.8	20:59:19
133.7	103.7	306.8	293.4	203.4	357.8	736.3	372.5	310.4	246.1	508.4	272.3	21:04:21
150.1	112.7	307.5	291.9	203.4	339.6	692.4	368.1	325.2	251.5	286.6	254.2	21:09:19
159.5	107.1	306.7	283.4	203.4	328.3	697.5	371.1	327.1	248.6	315.7	311.4	21:14:19
154.1	103.2	307.2	277.5	203.4	333.8	747.9	364	341.7	261.2	361.7	351.3	21:19:19
154.6	106.2	307.6	280.9	203.4	342.2	732.5	369.1	352.5	267.3	442.2	315.1	21:24:19
162.1	102.5	306.9	289.9	203.4	324.7	738.2	367.3	363.7	266.2	362.2	320.7	21:29:21
168	99.4	307.2	288.3	203.4	320	722.1	383.3	365.7	264.3	319.4	323.1	21:34:19
158.2	95.1	307	285.7	203.3	316	735.8	379.5	355.9	272.6	345.6	338.6	21:39:20
150.1	98	307.9	289	202.9	323.6	715.8	374.9	355.2	268.4	400.7	358.4	21:44:19
141.2	93.1	306.7	289.1	204	329	733.8	374.2	343.2	276.4	314.1	350.3	21:49:20
130.7	101.3	307.4	296.5	203.4	345.8	710.4	394.5	334.7	279.5	369.7	326.8	21:54:19
129.5	104.7	306.8	298.3	203.4	349.2	704.7	371.1	356.3	288.1	408.8	312.5	21:59:19
133.7	98.2	307.5	295.5	203.3	344.3	716.3	356.3	329.6	288.1	562.6	363.8	22:04:20
141.3	99.9	306.7	296.4	202.8	355.8	728.1	360.5	319.9	284.4	559.6	328.2	22:09:19
140.1	95	307.7	296.3	203.8	353.4	720.7	372.8	314	287.3	577.6	339.7	22:14:22
144.7	91.7	307.6	293.8	202.9	338	739.6	409.8	313	277	513.5	363.6	22:19:19
157.6	98	306.9	291.4	203.9	344.3	774.9	386.5	312.3	278	419.7	376.2	22:24:20
138.6	93.7	307.5	292.2	202.8	354.7	732.1	401.3	306.5	275	440.7	337.9	22:29:20
163.4	100.4	307.1	293.5	203.5	359.9	684.3	395.4	302.7	278.1	460.7	367.8	22:34:19
176.2	102.3	307	295.8	203.9	354	699.6	377.4	307	275.4	506.7	347.7	22:39:20
173.2	100.3	307.2	295.4	202.9	361	735.5	381.3	296.9	270.6	570	372.7	22:44:20
163.2	100.4	307.1	293.4	203.9	355.9	740.1	376.3	305.8	276	443.4	317.9	22:49:19
141.7	97	307	294.9	203.3	370.4	733.8	385.6	313.4	283.8	381.4	316.9	22:54:19
145.7	93.6	306.9	292.9	203.4	362.5	743.3	385.3	304.7	278.7	391.3	287.9	22:59:19
158.7	100.2	307.4	294.4	203.4	370.1	758.4	387.7	301.5	270.5	477.5	280.7	23:04:21
168.4	107.4	307.3	294.6	203.4	376.5	715.6	381.1	309.2	272.2	434.8	300.3	23:09:20
159.5	108.4	307.4	294.5	203.4	367.8	751.7	369.4	321.5	293.8	501.8	339	23:14:19
162.3	110.2	306.7	293.5	203.4	336	736.3	365.7	342.3	291.3	534.4	430.5	23:19:19
164	112.8	307.4	293.4	203.4	343.8	717.4	373.5	352.6	290.7	560.7	413.1	23:24:19
139.7	113.6	307.2	291.8	203.4	356.4	703.2	361.4	358.8	303.1	493.9	416.3	23:29:19
140.5	114.6	307.3	285.6	203.4	361.6	728.3	364.6	362.6	305.9	325.8	313.1	23:34:20
147.9	114.2	307.4	282.9	203.4	355.1	691.2	361.8	358.6	303.2	336.6	302.5	23:39:20
141	110.2	307.1	286	203.4	357	681	363.5	339.8	298.1	443.1	314.9	23:44:19
119.8	111.1	306.7	286.4	203.4	366.2	708.2	373.6	353.8	306.8	294.1	271.2	23:49:20
120.5	119.3	307.9	287.5	203.4	372.8	735.4	369.8	341.6	297	343.5	293.6	23:54:20
137.4	112.7	307.2	281.2	203.3	376.6	736.7	372.9	332.8	296.1	369.9	361.7	23:59:20
157.3	104.2	307.3	281	202.9	382.9	720.5	356.3	344.1	312.9	320.8	268.2	00:04:19	1	287
120.6	92.4	306.9	280.5	203.9	394.6	673.2	339	346.7	323.8	223	243.7	00:09:20	1
104.3	72.1	307.6	286.7	202.9	382.9	705.5	335.5	339.9	309.4	274.1	252.4	00:14:20	1
105.7	70	306.9	280.7	204	373.7	671.5	349.6	337.4	318.7	262.5	256	00:19:19	1
103.1	64.7	306.9	278.1	203.4	353.2	667.3	339.8	358.4	305.6	301.7	237	00:24:19	1
105.9	71.1	307	289.2	203.4	344.9	639.3	339.4	368.8	310.6	298.2	203	00:29:19	1
96.7	74.8	307.2	285.8	203.5	325.5	646.4	348.1	376.2	304.9	277.3	187.1	00:34:19	1
89.5	78.9	307.2	285.7	203.5	327.3	635	338.7	367.3	293.9	356.1	156.5	00:39:19	1
86.3	79.5	307.5	274.4	203.3	356.5	612.2	321.3	358.2	274.1	276.8	161.7	00:44:20	1
83.8	81.1	306.8	263.5	202.9	359.7	578.3	340.6	368	274.6	221.4	120.7	00:49:20	1
90.5	75.8	307.7	275.4	204.1	335.5	542	326.3	369.2	276.5	293.8	123.7	00:54:21	1
85.4	81.6	307	291.8	203.4	322.3	536.5	310.1	367.2	276.6	315.9	140.8	00:59:20	1
95.5	94.3	307.7	292.2	203	327.1	515.3	297.3	356.6	280.8	364.1	108	01:04:19	1
107.6	88.5	306.6	286.7	204.1	331.5	519.4	276	346.9	284.9	362.9	111.9	01:09:19	1
81.8	73.3	307.3	263.8	203.4	328.5	493.9	276.8	330.2	268	297	109.6	01:14:20	1
71.7	69.1	307.4	233.6	202.9	339.9	462.1	281.5	306.9	263.2	224.2	123.3	01:19:20	1
59.9	70.8	306.5	262.7	203.6	337.4	416.5	260.2	304	257.8	213	112.5	01:24:20	1
53.1	68.4	307.9	300.6	204.1	343.3	419.7	244.9	296.2	253.5	317.7	128.1	01:29:20	1
47.2	64.6	307.1	302.2	203.4	331.9	428.3	220.9	308.3	230.7	380.8	143.4	01:34:20	1
42.9	67.5	305.1	304	203.4	325.5	410.7	223.1	298.5	225.8	238.5	120.2	01:39:21	1
41.5	68.1	301.3	305.2	206	332.1	406.1	228.4	267.6	221.8	195.1	124.3	01:44:20	1
39.2	68.1	300.6	303.8	200.9	331.2	392.6	228.8	290.2	223.1	131.9	127.1	01:49:21	1
39.5	64.4	302.4	306.8	205.8	336.7	363	218.5	302.2	213.1	172.8	157.2	01:54:22	1
38.2	67.6	292.3	310.4	202.2	307	334.2	218.3	291.2	225.5	288.1	145.1	01:59:21	1
37.2	62.4	280.7	307.1	196.6	299.5	289.8	207.5	273.1	225	316.5	133	02:04:21	1
35.2	55	274.6	309.9	198.7	307.8	275.2	190.5	255.6	217.1	310.1	154.9	02:09:21	1
35.4	51.9	257.4	308	181.3	287.3	269.6	194	230.4	190.5	267.9	193.2	02:14:21	1
38	52.8	251.5	306.4	138.4	268	251.2	189	143.4	180.8	215.9	192.4	02:19:22	1
35.1	54.8	233.1	308.8	103.5	241.1	255.1	204.3	122.5	181.6	241.3	212.5	02:24:21	1
43	45.1	214.6	306.9	101.7	206.9	247.7	213.6	118.9	175.3	206.8	164.9	02:29:22	1
58.7	43.1	211.8	303.9	96	182.5	229.2	188.7	118.1	159.5	243.7	149.4	02:34:21	1
30.4	43.2	205.3	299.8	92.9	184.6	226.2	179	109.8	164.1	301.3	126.7	02:39:21	1
28.7	52.1	197.6	303.6	85.2	189.8	241.5	180.9	103.3	177.8	251.6	135.1	02:44:22	1
29.8	54.1	182.5	303.9	84.6	186.7	212.7	164.6	100.7	193.1	224.1	142.3	02:49:22	1
31.2	54.9	175.5	303.3	87.6	190.9	210.3	153.4	93	179.3	224	151.7	02:54:22	1
27.4	50.4	157.7	304.8	92.2	188	217.2	163.1	106.5	167.9	258.6	132.2	02:59:22	1
26.1	45	163.4	304	95.9	184	241.9	170	121.1	161.6	248.9	87.2	03:04:23	1
23.6	49.4	173.7	306.5	112.4	188.1	206.9	164.6	101.9	174.3	199	102.1	03:09:22	1
29.8	45.8	181.7	305.8	115.7	187.9	220.1	152.5	90.4	158.7	122.3	88.2	03:14:22	1
29.7	48.9	173.9	303.9	106.2	167	225.3	167.6	102.3	143	88.3	65	03:19:23	1
28.1	46.9	194.4	305.5	116.4	154.5	199.2	180.5	113.1	134.1	87.9	73.9	03:24:22	1
27.8	45	244.5	305	98.6	158.3	187.7	159.2	113.1	135.6	108.8	59.8	03:29:23	1
30.4	48.7	235.9	305.9	98.7	153	197.2	144.2	115	156.7	102.7	80.5	03:34:23	1
27	41.8	215.1	304.1	88.3	147.8	229.5	137.8	106.6	146.4	96.7	77.7	03:39:23	1
35.6	32.9	170.4	305.4	76.8	146.1	204.4	149.6	98.7	140.4	106	66.2	03:44:23	1
23.8	34.5	166.3	304.4	67.9	153.8	170.3	149.6	90.8	126.8	87.9	79.6	03:49:24	1
27	33.9	163.4	304.4	61.8	134	213.4	144.1	77.8	118.3	97.1	72.6	03:54:24	1
17.6	30.3	164.1	299.2	57.3	115.5	181.3	157.4	69	104	180.8	80.3	03:59:23	1
18.2	29.9	163.5	295.6	54.7	109.1	148.2	140.5	72.4	101.9	248.9	67.3	04:04:24	1
19.7	30.2	129.2	294.9	57.3	107.3	147.8	152.7	64.6	106.3	289.9	80.1	04:09:24	1
21	33.5	103.3	284.1	54.3	101.1	146.7	156.3	64.3	97.4	223.1	61.6	04:14:23	1
25	34.4	105	268.9	50.5	102.1	162.8	148.2	67.8	92.1	231.7	56.3	04:19:23	1
16.8	30.2	105	265.6	54.2	101	141.5	163.2	61.5	91.1	212.3	30.6	04:24:23	1
15.5	28.4	98.5	260	53.3	103.7	128.1	143.9	55.5	88.3	213.7	18.1	04:29:23	1
20.5	29.4	97.1	258	50.8	116.2	124.8	104.5	50.3	88.8	213.2	18.4	04:34:23	1
15.5	28	101	279.6	50	113.5	136.4	102.8	55.4	90.8	246.9	22	04:39:24	1
14.3	28.1	99.7	274.8	52.1	100.8	120.2	108.3	50.3	83.5	225.3	26.3	04:44:24	1
14.1	23.4	102.2	272.6	50.4	94.8	127.9	122.6	48.5	78.5	214.6	29.1	04:49:23	1
15.8	25.4	103.9	274.3	48.9	90.4	133.8	107.2	47.7	88.6	216.3	33.8	04:54:23	1
16.2	27.6	107.1	272.6	46.6	96.5	143.8	109.7	44.7	87.5	190.9	32.3	04:59:23	1
16.3	27.8	102.7	261.4	47.6	96.3	194.3	107.1	38	78.1	90.6	23.2	05:04:24	1
17.7	31.8	100.9	216.1	47.6	99.6	200.9	104.4	39.2	70.7	83.4	26.8	05:09:24	1
17.7	28.3	94	205.9	51.1	105.5	209.1	123.7	46.7	77.5	93.8	27	05:14:25	1
17.4	25	95.9	216.5	44.6	97.4	209.7	140.6	40.3	75.2	89.8	23.2	05:19:24	1
16.1	25.8	85.1	182.6	37.7	90.9	205.2	124.1	43.4	87.4	87.8	18.3	05:24:24	1
14.9	30.5	97.3	185.6	37.3	97.3	131.8	98.4	37.3	88.7	186.3	28.3	05:29:25	1
14.2	33.2	96.8	215.7	38.6	97.2	110.5	106.3	43.1	84.5	262.7	56.1	05:34:25	1
14.3	29	88.2	214.3	38.6	94.8	138.4	114.2	46	73.1	250.1	37.3	05:39:24	1
14.6	24.3	100	215.4	41.7	99.9	129.8	121	44.6	61.3	284.9	53.2	05:44:24	1
14.7	23.8	87.5	210.6	41.2	95.4	141.4	109.9	46	63.9	248.6	42	05:49:24	1
15.2	23.3	93.3	217.5	42.7	98.3	148.3	107.9	46.7	59.7	331	46.3	05:54:24	1
14.5	22.4	95.9	213.5	32.1	94.4	119.5	101	41.8	60.3	217	50.6	05:59:24	1
15.1	19.6	104.2	200.3	32.4	90	116.7	121	37.4	59.1	254.9	27	06:04:24	1
16.2	23.3	107.6	197.7	40	85.5	116.7	123.8	42.1	65.7	256.8	35.4	06:09:25	1
18.2	26.6	121.2	209.2	65.5	86	126.6	117.8	57.7	64.5	205.5	55.5	06:14:24	1
18.3	27	137.2	214.8	41.8	89.5	151.7	128.7	73.4	66.8	253.9	70.4	06:19:24	1
17.3	27.6	133.5	215.2	45.8	89.2	132.6	127.6	89	72	211.6	54	06:24:25	1
17.6	29	132.8	215.7	53.6	95.4	129.8	120.4	87.6	77.1	169.5	53.2	06:29:26	1
16.2	26	123.6	214	49.2	95.4	147	121.3	82.1	83.6	66.7	36.4	06:34:25	1
15.6	23.5	116.2	203.3	43.6	90.9	146.4	112.2	91.5	82.2	74	28.9	06:39:25	1
15.8	27.1	117.5	214.6	49.9	95.1	131.2	111.8	83.7	79.4	63.3	34.1	06:44:26	1
17.6	32.2	124.1	215.6	55.5	92.1	133.4	134.5	78.7	80.7	68.4	36.8	06:49:25	1
17.1	29.9	126.9	227.2	46.2	90.7	124.5	152.6	137.2	78.8	92.2	50.7	06:54:25	1
16.8	28.3	111.4	227.4	67.4	96.5	147.2	128.4	117.6	74.8	96.7	75.9	06:59:25	1
19.2	30.7	115.2	230.1	67.8	95.2	148.1	114.4	68.7	76.9	92.8	78.6	07:04:25	1
20	29.3	115.4	235.1	69.3	96.3	136.5	121.6	92.7	85.8	87.9	60.6	07:09:25	1
20.9	33.5	113.2	242.5	69.8	93.4	127.5	111.8	95.1	87.5	142.9	65.1	07:14:25	1
36.1	32.2	136.9	251.1	70.5	105.9	136.9	113.3	86.8	89	251.5	90.8	07:19:26	1
40.8	30.6	132	256	90.9	119.8	158.3	118.6	92.5	91	296.7	90.8	07:24:25	1
43.1	30.7	119.3	252.8	75.6	120.7	175.3	106	81.5	91.8	281.8	53.7	07:29:26	1
43.3	37	110.9	251.5	81.9	122.7	188.1	113.8	84.4	92.7	332.5	46.7	07:34:26	1
40	46.4	120.4	249.9	75.5	120.2	170.8	126.9	85.7	100.6	404.2	59.3	07:39:25	1
47.5	47.1	143.2	270.8	66.6	113.4	160.1	132.4	105.8	109.4	383.6	55.7	07:44:25	1
55.3	32.8	133.3	272.7	72.8	123	146.2	138.5	93.2	107.4	340.7	65.4	07:49:26	1
68.3	26.1	139.7	260.8	90.7	134.9	156	136	97.8	107.6	338.2	49.3	07:54:25	1
70.5	39.7	147.1	279.5	104.2	142.4	180.1	139.2	84.8	119.3	313.3	63.4	07:59:25	1
69.4	89.2	189.1	284.2	88.5	155.7	196.5	150	85.9	118.5	366.8	61	08:04:26	1
69.8	41.7	205	288	83.2	185.8	179.9	165.9	120.8	117.7	332.1	80.6	08:09:26	1
81.1	37.9	278	290.2	142.4	177.1	252.6	173.2	187.7	122.8	269.6	162.8	08:14:25	1
84.1	41.6	290.3	295.2	144.5	181.8	210.7	165.8	158.1	126.6	193.7	179.6	08:19:25	1
88.8	82.6	287.7	289.7	93.7	177.4	232.5	152.5	164.6	131.9	189.1	183.5	08:24:26	1
59.3	37.8	255.9	287.3	121.8	186.9	198.6	164.2	137.5	135.7	193.6	181.1	08:29:26	1
55.4	40.3	210.2	285.6	126.4	195.3	204.8	177.8	130.9	146.2	208.4	196.8	08:34:25	1
46.7	45.5	190.8	292.2	137.9	208.9	207.6	168.1	134.5	160.1	161.4	114.3	08:39:25	1
50	53.9	215.2	296.5	151.7	215	237.2	168.6	181.4	168.3	211.8	136.4	08:44:26	1
69.8	55.8	223.2	300.5	165.5	223.7	257.3	175.4	185.7	174.2	190.4	153.2	08:49:26	1
54.1	55.8	239.4	303.7	197.5	243.1	274.8	201.8	201.6	190.6	230.3	172.9	08:54:25	1
54.4	60.1	257.5	305.5	202.8	257.2	283	185.3	245.1	198	271.2	186.2	08:59:25	1
57.1	57.4	270.9	306.2	199.3	288.9	334.5	186.4	225.7	216.6	305.8	180.2	09:04:26	1
69.7	58.2	305.6	308.9	205.9	304.3	323.7	186.4	257.6	227.9	309.7	242.7	09:09:25	1
62.1	57.1	306.9	309.9	201.1	326.7	324.7	192.5	275.5	231.4	248.7	230.4	09:14:25	1
59.2	57.1	307	311.1	200.8	323.6	368.6	213.3	292	234	229.7	230.6	09:19:25	1
78.5	62.5	307.3	307.7	206	339.3	390.7	234.2	307.1	253.7	298.7	213.1	09:24:25	1
78.4	65	306.9	301.7	200.8	322.3	400.8	256.8	323.2	268.7	363.5	241.4	09:29:25	1
88.8	77.2	307.5	303.8	206	342	389.8	252.5	313.3	260.7	315.2	348.1	09:34:25	1
81.5	81.9	307	305.6	200.7	339.6	414.5	263.9	313.2	272.2	354.8	365.9	09:39:26	1
77.6	86.4	306.7	307.4	205.4	363.4	433.2	309.4	331.9	270.8	352.3	454.3	09:44:25	1
85.5	99.1	307.6	308.2	201	343.6	437.5	342.5	326	296.1	350.6	396.8	09:49:25	1
93.7	104.4	307.3	301.4	203.7	344.1	470.1	320.7	328.9	302.9	224.7	342.2	09:54:26	1
87.2	107.4	307.5	301.9	205.8	317.1	490.2	315.2	344.6	301.3	194.7	297.3	09:59:26	1
86.2	93.2	306.6	303.4	203.4	329.7	492.4	339.9	361.1	299.6	215.1	253.7	10:04:30	1
96.6	104.5	307.7	307	203.4	317.2	540.2	373.9	362.7	303.5	301.6	277.6	10:09:28	1
104.8	101.4	306.8	304.9	203.4	327.8	555.6	362.3	369.1	301.3	287.8	309.4	10:14:28	1
109.4	96.3	307.6	304.5	203.4	333.1	593	368.1	374.9	303	224.4	249.7	10:19:26	1
103	92.6	306.8	304.5	203.4	324.7	535	351.6	346	300.9	261.4	202.5	10:24:26	1
95.9	89.9	307.4	301.5	203.4	321.3	554.1	340.1	353.8	304.3	172.5	198.6	10:29:26	1
95	87.8	307	300.2	203.4	341.8	563.6	334.2	355.3	306.6	224.6	178.6	10:34:27	1
86.2	86.2	307.8	299.7	203.4	355.6	609.3	336.6	352	309.8	286.1	175.3	10:39:27	1
86	88	306.9	299.6	203.4	365	640.6	355.7	338.2	306.8	303.7	213.5	10:44:26	1
94.2	93.3	307	300	203.4	360.2	621.4	353.5	338.9	310.5	160.3	229.9	10:49:26	1
135.2	89.1	307.5	298.7	203.4	364.4	590.1	365.2	336.1	312	212.5	275.2	10:54:28	1
109.8	87.7	306.8	296.8	203.4	367.1	617.5	372.2	323.3	311.7	236.1	223.2	10:59:27	1
96.6	88.6	307.6	288	203.4	356.9	594.1	380.4	326.1	320.1	214.9	174.2	11:04:26	1
83.7	89	307	288.7	203.3	377.8	603	383.7	324	313.5	315.6	175.4	11:09:27	1
84.9	91.6	306.8	286.6	202.8	392.3	583.2	380.7	316.1	309.5	313	197.9	11:14:26	1
92.8	97	307.7	294.5	203.9	384.2	585.2	375.9	312.6	302.2	365.8	196.2	11:19:27	1
94.3	98.3	307.1	301.1	203.3	403.8	592.5	362.1	317.4	299.4	414.2	213.5	11:24:28	1
98.9	98.1	306.9	301.1	203.3	416.1	540.5	370.5	315.3	301.5	482.6	236.4	11:29:26	1
87.2	100.8	307.6	302.6	203.1	426.6	561.1	374.3	316.2	307.5	369.7	155.8	11:34:28	1
85.9	90.7	307.4	301.4	202.2	439.4	541.3	373.6	316.4	311.9	336.4	215.8	11:39:27	1
72.9	82.9	306.8	303.6	204.4	461.6	511.2	361.2	319.3	312.9	277.3	202.7	11:49:26	1
72.9	82.9	306.8	303.6	203.2	467.8	501.7	358.4	314	302.5	315.6	228.6	11:49:26	1
77.5	83.9	306.9	300.4	201.6	452.3	490.1	365.4	287.6	311.9	260.2	242.4	11:59:26	1
80.6	88.3	307.3	297.6	205.1	447	489.5	345.9	310.3	323.7	113.9	222.2	12:04:26	1
77.7	87.6	307.4	293.7	203.3	438.9	509.5	330	304.4	318.4	137.2	279	12:09:26	1
81	83.2	307.7	295.4	203.3	432.7	593.5	347.1	292.3	314.4	124.1	223.8	12:14:26	1
87.4	84.3	306.9	296.7	203.2	437.5	541.3	341.7	293.8	313.5	194.4	233.1	12:19:27	1
86.3	95.8	306.8	298.2	202.8	421.6	538.3	336.8	295.4	315.8	287.3	246.1	12:24:26	1
91.9	101.4	307.4	297	203.9	414.1	544.4	344.8	301	313	292.5	262.6	12:29:26	1
86.9	94.8	307.2	295.4	203.3	384.6	535.6	353	302.4	319.6	357.5	252.1	12:34:27	1
91.7	100.7	307.6	297.2	203.3	353.5	577.4	358.1	322.3	317.9	289.4	232.3	12:39:27	1
99.7	95.5	306.5	295.6	202.9	344.8	574.6	351	310.3	311.7	344.2	301.3	12:44:26	1
103.2	91.4	307.7	297.4	203.9	348.4	561.4	337	312.5	311	292.7	252.2	12:49:27	1
107.8	93.4	306.8	292.5	202.8	365.7	584.4	318.6	304.5	302.9	325.7	222.8	12:54:27	1
109.5	91.1	308.1	290.7	203.4	382.9	558.9	324.3	305.1	305.4	400.4	201.7	12:59:27	1
94.6	96.6	307.1	286	203.5	360.2	613.5	329.1	318.1	323.7	401.9	204	13:04:26	1
91.1	108.2	306.6	288	204	392.6	566.6	315.4	327	322.6	447.8	231.4	13:09:26	1
95.9	92.9	307.1	293.6	203.4	384.1	593.3	335	316.3	327.6	423.1	223.5	13:14:27	1
113.9	87.8	307.7	292.7	203.4	386.4	562	333.6	316.6	331.2	394.2	234.6	13:19:26	1
137.3	94.1	306.8	288.1	203.3	395.7	580.5	319.7	304	336.1	398.2	199.4	13:24:26	1
121.5	97.7	307.2	280.5	203.3	409.7	614.2	320.7	300.8	331.1	500.4	204.5	13:29:27	1
103.6	96.9	307.6	273.1	203.2	432.1	614.2	323	301.6	322.9	486.2	186.5	13:34:27	1
98.7	90.9	306.7	276.4	202.7	423.2	611.5	330.2	307.5	327.7	414.5	167	13:39:28	1
100.1	89.3	307.9	287.1	203.3	425.7	552.3	334.4	310.8	328.7	468.3	177.5	13:44:28	1
100.8	92.3	307.1	293.2	203.3	408.4	540.1	328.5	323.7	340.9	447.1	185	13:49:27	1
104.6	91.8	306.9	290.2	203.2	424.2	568.4	349.9	310.8	333.1	378.4	188	13:54:28	1
118.7	96.5	307.8	285.6	202.8	416.6	595.1	350.4	303.5	323.6	330.5	215.1	13:59:28	1
102	94	307.1	289.3	203.9	418.4	569	356.2	309.9	325.9	427.3	224.6	14:04:27	1
98.1	93.2	306.8	279.3	203.3	406.4	568.5	370.1	305.2	330.1	435.3	206.2	14:09:28	1
113	96.9	307.5	277.1	203.2	418.6	583.1	350.4	308.7	335.7	334.6	217.5	14:14:28	1
113.7	93.2	306.6	286.1	202.8	386.9	572	355.1	312.5	341.5	251.6	219.2	14:19:27	1
107.6	89.9	307.8	286	204	392	559.3	337.2	325.3	354.3	320.8	207.3	14:24:27	1
106.9	87.3	306.8	283	203.3	396.1	559.2	341.7	332.2	341.7	334.8	277.4	14:29:28	1
103.2	93	307.6	284.9	203.3	402.3	598.4	350.4	326.9	326.2	324	239.9	14:34:27	1
102.1	92.1	307	283.8	203.4	391.1	564.6	358.9	334.3	328.1	352.8	257.4	14:39:27	1
98.1	93.3	307	287.1	203.4	376.9	567.1	365	339	317.3	345.8	264.7	14:44:27	1
97.4	90.5	307.3	290	203.4	388	581.1	371	356.3	325	267	255	14:49:27	1
102.7	89.8	307	292.3	203.4	388.7	577.5	366.6	341.9	329.3	363.1	291.2	14:54:29	1
97.8	90.9	307.7	293.1	203.4	381.3	597.5	367.9	338.5	332.6	241.2	260.3	14:59:28	1
100.2	99.7	307.3	294.1	203.4	384.4	588.1	363.7	326.1	331.1	205.2	204.5	15:04:27	1
106.1	98.2	306.8	286.5	203.4	370.1	588.5	363.5	334.4	332.3	284	195.6	15:09:28	1
112.5	94.5	307.7	284.2	203.4	369.4	585.3	352.2	333.4	336.3	344.5	214.1	15:14:28	1
117.9	91.6	307	287.6	203.4	357.4	591.6	339	330.7	325.3	328.8	218.9	15:19:27	1
119.4	99	307	287.9	203.5	340.3	611.7	346.6	344.2	335.9	301	249.2	15:24:27	1
121.2	103.7	307.2	290.5	203.4	351.8	570.9	352	332	351.9	278.7	250.6	15:29:29	1
106.9	104.6	307.5	292	203.5	353.8	552.9	343.3	348.3	353.5	228.9	270.7	15:34:30	1
102.5	96.7	306.7	294.1	203.9	353.1	574.2	337.6	333.6	350.4	301	275.3	15:39:28	1
106.7	100.1	307.2	293.3	202.3	332.1	578.2	365.4	334.5	341.8	382.6	341.8	15:44:28	1
109.3	103	307.9	296.9	204.1	330.1	563.7	364.8	343.3	350.9	377.9	251	15:49:27	1
105.4	100.9	307	297.3	203.4	344.9	572.2	368.6	333.4	334.5	455.8	285.6	15:54:28	1
97.4	99.1	307.4	295.4	203.5	329	568.4	372.8	337.5	339.6	409.4	281.7	15:59:27	1
103	99.9	307	293.3	203.4	345.3	563.5	365.3	332.5	340.6	274.4	294.7	16:04:28	1
98.9	98.5	307.5	294.5	203.4	369.6	572.1	330.9	329.7	337.2	372.1	273.2	16:09:27	1
96	93.6	306.6	293.3	203.3	384.8	568.8	338.1	324.4	338.5	346.9	293.7	16:14:28	1
97.1	90.3	307.8	294.2	203.3	390	590.1	350.9	318.4	333.1	325.6	326.5	16:19:29	1
92.1	90.8	306.7	294.4	203.3	416.8	569.3	346.5	309	335.6	323.9	375.2	16:24:29	1
95.4	86.6	307.6	291.6	203.3	410.6	606.5	358.9	315	337.1	309.4	354.9	16:29:28	1
116.7	95.7	307.2	292.5	203.2	408.9	576	341.2	307.8	338.6	328.9	323	16:34:28	1
120.4	107.7	307.4	285.3	202.8	400.5	565	344.2	306.3	330.3	270.8	274.5	16:39:27	1
103.3	100.8	306.9	289.1	204	384	569.9	348.5	313.8	341.3	262.2	189.1	16:44:27	1
105.5	90	306.9	293.2	203.4	370.7	580.3	342.3	326.2	335.9	330	204.2	16:49:27	1
95	90.7	307.3	299	203.3	371.7	613.1	342.6	314.9	327.8	342.3	228.1	16:54:28	1
94.3	73.9	306.9	288.6	202.9	360.6	584.8	330.6	329	335.1	383.4	226	16:59:27	1
98	83.5	307.6	287.6	204	348.1	559.8	330.1	346.6	339.9	433.2	267.8	17:04:28	1
108	84.7	307.7	275.8	202.9	354.3	561.6	332	339	322.3	338.7	327.5	17:09:28	1
101.6	84.3	307.1	277.5	204	368.3	558.8	317.8	337.8	316.1	317.3	365.6	17:14:28	1
91.2	87.2	307.1	282.1	203.2	385.4	612.5	329.8	308.8	327.4	388.2	339.6	17:19:29	1
90.7	92.4	307.2	277.6	202.3	377.5	604.2	331.3	316.1	328	371	334.3	17:24:27	1
88	96.9	307.2	266.6	204.6	361.2	579.6	334.2	324	343.8	393.9	356.1	17:29:27	1
81.1	107.5	307.1	281.4	203.4	376.5	541	332.5	309.4	341.7	294.7	364.9	17:34:27	1
83.8	105.6	306.8	286.2	203.3	398.1	521.2	335.6	299.6	352.4	319.6	356.3	17:39:27	1
72	98.7	307.3	281.2	203.2	404	516.3	341.2	287.3	351.2	283.2	422.4	17:44:29	1
71.4	160.3	307.8	282.9	202.3	395.1	532	330.6	296	359.2	317.7	457.6	17:49:27	1
80.9	97.5	306.6	271.4	204.5	420.7	525.6	323.3	284.8	363.4	329.1	420.7	17:54:28	1
96.3	87.3	307.6	272.2	203.3	404.3	508.7	335.5	294.1	361.9	302	488.9	17:59:27	1
91.5	84.9	306.9	275.7	203.4	389	515.4	324.5	281.1	344.6	355.1	345.9	18:04:27	1
82.6	78.7	307.5	281.7	203.2	402.7	542.8	329.2	289.2	347.2	327.8	331.7	18:09:29	1
79.3	81.3	307.1	279	202.3	421.6	537.2	327.9	280.5	344.3	296.7	436	18:14:27	1
81	85.1	307.1	273.9	204.4	424	510.8	322.9	281.6	342.2	258.3	443.7	18:19:28	1
81.9	77	306.8	258.4	202.8	406.3	538.1	319.4	302.2	327.2	279.7	389.2	18:24:27	1
83.6	83.3	307.5	268.8	204	395.4	564.6	339.5	306.8	309.9	306.3	336	18:29:28	1
85.4	82.6	307.7	280.6	203.4	389.2	586.4	340.1	304.7	318.8	359	361.4	18:34:28	1
87.9	87	307.2	287	203.4	377.8	635.8	336.6	310.7	336.5	314.7	354.2	18:39:27	1
91.7	99.5	307.1	285.9	203.4	378.5	591.4	343.2	309	317.5	252	441.3	18:44:27	1
89.8	117.3	306.9	280.7	203.4	385.9	588.8	350.5	318.5	322	197.2	439.6	18:49:28	1
106.9	120.5	307.5	271.2	203.3	368.6	578.3	352.1	305.6	315.3	130.1	441.4	18:54:28	1
107.8	109.4	306.5	266.5	202.9	357.6	551.5	352.7	308	311.2	183	412	18:59:27	1
115	102.8	307.9	263.3	204	370.6	610.8	341.6	314.4	315	293.2	389.9	19:04:27	1
107.4	100	307.1	262.4	203.4	378	569.4	332.2	315.1	322.3	384.9	424.9	19:09:28	1
104.2	99.8	307	278.1	203.4	368.3	582.6	338.3	304.3	322.4	266.3	408.2	19:14:27	1
103.1	93.4	307.1	284.3	203.4	356.7	539	341.3	306.8	319.2	270.7	409.1	19:19:27	1
113.2	99.6	307.3	282	203.3	364.3	580.1	351.9	321.5	306.2	271.5	440.3	19:24:28	1
113.1	99.5	307.7	283.2	202.9	358.5	582.6	362.3	331	319.4	323.4	433.7	19:29:28	1
97.3	96.9	306.9	276	204	365.7	596.8	349.9	312.3	329	325.3	479.3	19:34:29	1
90.7	97.1	307.1	266.7	203.4	352	573.6	355.6	319	344.3	375.3	529.3	19:39:29	1
101.9	99.2	307.4	264.8	203.4	347.6	586.6	366.4	301.9	311.8	278.4	445.6	19:44:27	1
105.2	94.4	307.1	268.6	203.4	334.2	612.5	373.3	312.7	307.7	297.7	292.4	19:49:28	1
99.4	85.8	306.8	260.4	202.8	351.2	622.2	371.8	331.7	331.1	222.7	283.6	19:54:29	1
109.4	93.2	307.8	265.2	203.4	363.2	551.7	370.2	326.7	328.6	194.6	288.7	19:59:28	1
110	94	306.8	277.5	203.4	356.2	560.1	362.4	320.4	330.6	269.5	270.5	20:04:28	1
102.7	96.3	307	282.5	203.4	356.9	568.7	373.9	327.3	327.3	350.5	277.9	20:09:28	1
106.7	93.1	307.5	284.7	203.4	360.1	592.1	376.6	333.8	328.4	317.1	366.1	20:14:28	1
109.7	90.1	307.1	285	203.4	389.1	608.8	374.4	330.6	322.6	315.7	365.9	20:19:29	1
114.9	98.8	307.5	278.8	203.4	383.9	616.3	379.5	347.2	325.7	300.4	402.5	20:24:29	1
109.1	99.9	307.1	288.3	203.3	381.6	575.9	375.1	332.2	306.1	275.8	356	20:29:28	1
109	99.8	307.1	293.1	203.3	392	596.3	369.7	331.5	296.4	267.8	364.2	20:34:28	1
103.6	103.4	306.8	292.4	203.4	366.9	607.3	363.6	337.5	292.7	311.1	347.3	20:39:28	1
102.2	104.5	307.3	293.5	203.4	358.5	618.7	368.9	339.3	309.7	273.5	386.6	20:44:29	1
110.2	108.2	307.8	292.3	203.5	346.9	639.5	382.1	340.9	326.6	245.4	365.1	20:49:30	1
126.5	109.7	307.3	289	204.5	343.7	666.1	396.4	341.8	324.4	193.9	309.4	20:54:29	1
136.5	113.7	306.9	280.3	202.2	345.7	661	402.9	357.5	323	275.4	307.4	20:59:28	1
145.8	117.3	306.7	286.9	203.4	347.7	665.3	394.7	331.5	323.2	219.5	306.1	21:04:28	1
140.9	124.5	307.5	291.4	203.4	354.1	640.5	388.6	323.4	318.4	234.8	285.2	21:09:28	1
131.3	136.2	307.1	295.8	203.3	376.5	615.7	380	327.2	320.3	278	360.2	21:14:28	1
124.4	132.3	307.4	296.8	203.3	359.4	632.1	396.6	330.3	322.7	296.9	382	21:19:28	1
122.8	130.9	306.8	296.7	203.4	351.7	637.7	400.7	343.1	322.4	264.7	436.6	21:24:28	1
117.8	123.8	307.6	290.1	203.4	348.4	669.6	414.8	339.9	331	281.3	404.5	21:29:30	1
114.1	125.5	307.3	289	203.3	380.2	652.7	417	330.2	322.2	298.2	410.9	21:34:28	1
114.1	123.3	306.8	292.6	203.3	379.6	656.5	411.8	338.9	318.3	351.9	377.2	21:39:29	1
122.7	122.1	307.7	290.8	203.2	386.6	661.8	405.5	335.4	317.3	210.9	367.7	21:44:31	1
124.4	123.1	307.4	288.6	202.7	359.3	658.3	420.7	339.2	320.9	187.5	375.3	21:49:29	1
138.1	135.6	307.1	277.8	203.4	349.3	671.7	418.8	336.5	330.3	220.6	367.7	21:54:28	1
139.6	124.3	306.7	284.8	203.9	363.9	653.6	418.2	336.3	329.3	253.1	336.4	21:59:32	1
137.5	129.3	307.5	295.2	203.3	361	649.9	431	328.8	315.8	374.3	323.5	22:04:28	1
154	128.3	307.1	296.6	203.3	342.9	677.2	440.8	331.9	315	441.4	257.2	22:09:29	1
155.2	126.2	307.5	295	203.3	348.6	656.7	442.7	322.2	314	464.6	244.1	22:14:29	1
145.2	120.7	306.5	288.2	202.7	351.5	675.3	436.4	320	304.7	418.2	286.9	22:19:31	1
146.3	120.2	307.5	293.3	203.3	352	671.8	424.8	328.4	312.5	364.3	320	22:24:30	1
140.2	117.7	307.7	292.3	203.6	353.8	676.2	420.9	335.5	310.2	309.5	274.6	22:29:30	1
127.7	113.3	306.8	290.5	205	348.9	689.7	414.1	317	321.2	321.7	277.6	22:34:29	1
132.4	110.5	307	295	201.6	337.4	700.7	415.3	307.6	317.7	391.5	333.4	22:39:30	1
134.9	115.5	307.4	292.4	203.4	330.3	659.8	400.7	315.2	319.5	265.2	396.3	22:44:29	1
124.7	101.9	306.5	284.5	203.4	336.3	676.6	395.7	319.1	315.3	357.9	375.8	22:49:31	1
129.5	106.8	307.3	284.1	203.4	325.9	680.3	415	330.9	321.2	320.1	335.3	22:54:29	1
128.1	112.5	307.2	286.1	203.4	320	699.4	421.8	335.6	326	289.1	407.6	22:59:29	1
128.1	112.9	307.4	283.1	203.4	313.2	717.3	420	335.8	331.2	330.4	393.9	23:04:31	1
127.4	116.3	307	284.3	203.4	316.6	730.7	424.8	348.5	343.6	399.9	410	23:09:30	1
135.5	115.2	307.6	286.9	203.4	339.7	684.6	428.1	351.1	336	412.8	458.7	23:14:31	1
137.2	110.7	306.8	286.4	203.4	338.5	704.7	406.8	358.2	346.1	523.3	418.8	23:19:29	1
130.2	103.5	307	284.7	203.4	350.9	675	396.1	366.6	361.7	606.4	376.8	23:24:31	1
128.4	101	307.8	290.3	203.4	363.2	679.9	409.7	360.3	358.8	609.8	348.9	23:29:29	1
125.4	112.7	306.9	289	203.4	349.2	665.7	408.6	359.6	359.1	451.8	438.8	23:34:30	1
119.3	118.2	307.4	289.1	203.4	347.9	624.8	379.4	344.9	357.1	372.7	399.3	23:39:29	1
123.3	110.1	306.7	287	203.4	338.6	642.5	365.6	326.2	348.6	301.1	371	23:44:29	1
117.6	108.2	307.4	289.1	203.4	328.6	590.4	359.6	341.7	348.4	278	412.2	23:49:30	1
104.8	107.2	307.7	282.4	202.8	333.6	586	332.5	320.7	345.7	334.8	361.2	23:54:30	1
101.8	102.8	307.1	268.9	203.5	347.7	598.7	336.4	329.6	350.4	368.8	295.3	23:59:29	1
103.9	104.3	307	256.1	204	366	610.9	327.3	316.8	338.8	398.4	215.7	00:04:29	2	286
105.9	99.7	306.9	262.8	203.4	364.5	558.4	327.5	323.4	321.8	434.5	155.1	00:09:29	2
101.3	106.4	307.3	267.9	203.4	347.4	558.5	332.8	312.2	317.8	302	176.7	00:14:30	2
89.5	106.4	307.6	266.3	203.4	353.4	523.4	314.3	308.7	313.7	253.8	225.9	00:19:29	2
87.5	111.2	307	263.5	203.4	351.4	546	312.5	317.6	310.4	253.3	256.6	00:24:29	2
84	113.2	307.1	258.9	203.4	345.6	544.7	311.5	308.2	294.5	284.9	241.5	00:29:29	2
85	112.1	306.8	265.2	203.5	332.3	529.4	307.5	293.7	296.2	247.9	151.8	00:34:30	2
80.6	110.2	307.6	268.5	203.5	330.6	503.9	326.7	286.3	298.5	233	166.5	00:39:29	2
73.3	106.3	303.2	261.3	203.5	336.6	428	322.1	286.2	293.9	233.3	181.6	00:44:29	2
89.1	96.7	270.6	246.9	203.5	336.1	410.3	337	268.9	287.4	169.1	172.1	00:49:29	2
92	91.3	259.9	251.4	203.2	312.3	379.3	297.8	245.1	264.5	183.2	180.6	00:54:31	2
67.6	87.2	235.4	269.3	200.3	287.3	306.6	270.7	230.9	241.6	181.3	199.1	00:59:31	2
84.7	72.2	241.9	255	195	270.6	344.7	256.7	207.4	212.3	182.3	180.4	01:04:30	2
84.6	73.3	229.3	231.6	187.5	256.1	305.4	264.8	209.7	201.1	195	178.7	01:09:31	2
101.5	68.4	196.1	211.1	191.9	250.7	275.4	243.1	189.5	204.5	200.5	174.8	01:14:30	2
96.4	70.1	218.3	221.3	176.2	231.7	263.5	222	200.8	188.9	203.5	130.2	01:19:31	2
95	63.7	211.6	258.3	135.9	215.1	287.3	213.7	172.5	173.1	202.9	87.4	01:24:30	2
92.5	59.1	230.6	289.2	126.9	196.6	242.6	204.9	181.5	163.2	202.6	72.3	01:29:31	2
86	55.9	230.4	292.4	133.8	193.2	206.2	191.7	129.5	157.8	140.3	80	01:34:30	2
63.4	55	250.8	282	102.7	179.5	209	180.4	121.6	150.3	149.6	91.2	01:39:30	2
25.5	23.5	127.2	180.9	60.5	68.3	119.8	81.1	73.2	60.8	147.1	74.7	01:44:31	2
24.4	24.4	144.3	192.8	56.6	70.2	131	85.2	86.3	64.1	151.8	80.8	01:49:31	2
22.3	23.7	139.3	191.1	57.1	63.6	123.7	89.3	77.5	60.6	136.8	32.4	01:54:30	2
22	24.8	105.7	180.6	56.3	59.9	114.2	90.3	93.8	60.1	128.8	30.2	01:59:30	2
20.2	22.3	99.7	177.6	54.4	59.5	116.6	81.3	69.8	57.8	135.5	37.1	02:04:31	2
19.9	21	110.6	184.5	48.8	58.3	108.8	78.6	71.6	53.1	124.9	43.4	02:09:31	2
20.7	19.1	98.9	160.4	48.1	57.4	111.4	77.9	71	50.8	92.3	35.3	02:14:30	2
21	21.8	95.1	152.7	41.9	51.6	112.1	74.2	64.5	53.8	220.8	32.2	02:19:30	2
19.9	20.1	105.1	175.5	41.9	53	114.1	74.2	61.4	51.5	219.7	41.7	02:24:30	2
21.9	20.3	98.8	176.1	40.4	54.4	108.8	74.3	64.8	49.6	229.8	47.4	02:29:30	2
19.9	19.9	97.4	170.3	39.5	52.1	102.2	73.9	58.5	47.8	274.3	46.7	02:34:30	2
17.9	20.1	93.5	166.6	35.9	49.7	95.9	70.7	60.3	47.1	293	43.1	02:39:30	2
18	21.6	84.5	160.6	31	46	93.4	71.9	60.6	48.3	270.6	41.5	02:44:31	2
18.4	21.3	87.3	147.8	29.8	43.8	87.2	71.9	61.3	48.8	275.2	49.2	02:49:31	2
18.9	19	98.4	155.5	30.2	46.9	85.7	71.6	63.3	51	319.8	43.5	02:54:30	2
18.5	19.1	88.1	136.6	26.7	44	89.1	68.1	61.8	50.2	358.4	39.1	02:59:31	2
18.1	19	99.5	160.8	27.8	40.7	91.7	65.4	60.7	49.6	286.4	48.8	03:04:31	2
17.1	17	99.4	163.2	30.7	42.8	89.5	64.5	47.5	49.8	149.9	52.7	03:09:30	2
17.8	16.7	89.2	149	30.6	41.6	82.3	61.9	43	46	153.9	39	03:14:30	2
17.3	16.5	96	156	30.4	44.5	83.7	62.1	45.7	46.8	151.2	39.4	03:19:31	2
15.2	14.8	100.5	156.8	28.4	44.2	78.5	61.1	47.3	46.5	155.6	43.7	03:24:31	2
15.7	14.7	90.3	162.6	29.5	39.7	81.1	57.3	51	44.7	176.5	41	03:29:30	2
14.4	14.5	76.5	164.2	25.7	40.1	78.1	60.7	49.5	44.8	307	33.7	03:34:31	2
14.5	15.8	76.4	153.4	26.4	38	68.7	65.2	47.8	44.3	264.5	35.6	03:39:30	2
15.6	15.8	76.8	161.8	24.8	37.4	71.4	68.6	43.4	40.5	234.6	33.3	03:44:30	2
13.1	15.1	75.9	155.5	23.9	37.7	73.6	67.1	34.7	35.5	285.2	45.8	03:49:30	2
12.4	14.7	70.8	143.7	22.8	36.1	70.9	63.3	35.1	36	262.6	36	03:54:30	2
12.8	15.9	68.9	151.2	22.5	35.6	66.6	61.1	36	35.1	223	33.4	03:59:31	2
12.3	16.3	77.7	156.2	23.8	36	67	60.4	45.2	32.7	233.2	35.5	04:04:31	2
12.4	16.1	74	150	26.4	33.7	68	58.7	35	32.1	224.4	36.5	04:09:30	2
13.1	15.9	84.4	151.6	26.5	34.3	71.6	56.8	28.5	31.1	282.2	38.1	04:14:30	2
13	15.8	82.9	148	25.1	35.5	76	56.6	34.5	31.2	278.9	35.8	04:19:30	2
12.6	16.3	80.2	156.6	23.4	35.7	70.7	57.1	39.7	32.1	256.6	40.9	04:29:30	2
12.5	15.9	78.4	156.4	24.8	40.2	71.8	59.5	42.3	33.7	260.1	34.6	04:34:30	2
11.9	15	80.3	152.4	25.7	36.8	71.2	58.4	38.5	35.1	233.1	35.4	04:39:30	2
13	16.8	75.3	135.5	25.2	36.4	69.4	61.2	34.1	34.8	93.9	33.3	04:44:30	2
12.5	14.9	82.2	138.9	24.2	33.4	66.4	65	34	35.7	76.7	34.6	04:49:31	2
10.8	13.5	65	124.1	27	34.6	61.3	58.4	30.5	34.6	85.7	23.5	04:54:30	2
10.2	13.5	67.7	112.6	23.9	31.3	58.9	56	32.6	36.7	133.7	26.8	04:59:31	2
10.6	13.4	63.6	109.3	24.2	32.2	55.9	54.2	25.6	34	205.6	41.8	05:04:30	2
10.7	13.5	76.8	129.8	20.8	30	54.8	48.6	19.8	30.4	260.6	46.7	05:09:30	2
10.5	13.3	71	127.9	18.7	28.4	63	52.6	20.3	29.5	289.6	50.1	05:14:31	2
10.6	12.5	55.9	108.7	17.8	28.6	67.9	54.8	22.5	28.4	272.8	51.7	05:19:30	2
10.2	12.8	67.3	125.4	19	32	62	50.2	25.7	29.6	262.6	61.3	05:24:30	2
10.7	13.2	68.3	131.7	21.7	30.7	61	47.3	34.4	30.4	258.1	60.1	05:29:30	2
11	13.1	64	121.6	19.3	30.7	57.5	47.7	34	31.2	242.5	56.1	05:34:31	2
11.5	12.2	74.6	143.6	17.8	30.1	53.3	50.8	27.2	29	232.1	91.9	05:39:30	2
11.2	12	66.2	141.5	19.4	27.6	49.4	54.3	28.6	28.9	235.6	62.9	05:44:30	2
10.6	14.2	59.8	125.5	19.6	28.6	51.7	55.1	30.3	27.1	182.1	56.4	05:49:31	2
11	13.9	73.3	138.8	18.5	28.4	55.6	63.5	26.8	26.8	230.6	63.1	05:54:31	2
10.9	13.8	75.5	130.6	16.9	31.9	51.7	56.3	24.1	28	194.5	68.7	05:59:31	2
10.4	13.5	79.7	139.9	16.2	31.6	49.2	53.2	23.1	28.6	73.4	88.7	06:04:31	2
11.7	14.2	81.4	145.5	17.3	32.7	45.8	51.2	27.7	29.1	60.7	91.9	06:09:31	2
16.2	15.5	80.5	141.4	21.4	33.1	42.5	50.6	24.9	30.5	79.1	102.2	06:14:32	2
16	12.6	78.5	137.4	21	35.3	46.9	52.7	26.5	31.4	141.6	95.6	06:19:32	2
14.7	12.1	73.9	133.4	21.6	33.5	47.5	55.3	31.8	29.1	231.7	97.5	06:24:31	2
13	11.4	91	144	23	32.1	49.9	53.2	32.4	27.9	241.5	107.6	06:29:31	2
13.8	10.6	62.6	127.3	22.1	31.6	49.4	50.8	33.9	28.6	214	92.1	06:34:31	2
14.7	12	61.8	147.9	23.7	35.2	55.6	57.3	33.5	31.5	286.2	85.8	06:39:31	2
13.1	13.4	81	158	23	29.8	50.4	57	32.6	32.8	309.2	120.7	06:44:31	2
11.9	12	77.8	171.1	27.8	30.8	50.4	54.7	34.8	35.8	302.4	143.7	06:49:31	2
12.5	13.6	80.8	172	31	33	58.3	60.3	32.1	39.1	240	96.1	06:54:32	2
12.7	15	94.4	175.5	32.1	34.5	66.8	56.4	33.2	40	181.1	48.5	06:59:31	2
15.2	17.4	101.5	169.6	35.5	35	67.4	57.4	35	34.2	199.9	62.8	07:04:31	2
14.7	15.7	92.6	165.8	31	35.8	63.4	60.1	43	35.2	213	91.9	07:09:31	2
18.8	15.3	88.9	171.8	30.5	36.7	72.9	62.1	45.7	34.3	202.3	82.6	07:14:32	2
18.8	14.5	89	167.4	53.2	38.2	77.4	60.7	48.7	36.8	311.9	84.8	07:19:31	2
17.2	16	85.2	146.2	52.9	40.4	83.3	66.8	56.1	40.8	294.9	89.6	07:24:31	2
15.4	15.1	97.4	163.5	81.9	44.8	97.2	68.7	55.5	42.6	253.4	95.4	07:29:32	2
16.2	14.4	87.7	168.7	51.1	49	98.1	69.8	54.9	38.4	112.6	90.8	07:34:31	2
19.2	16.5	69.7	121.5	56.7	51.3	97.9	61.6	57.5	36.9	118	51.9	07:39:31	2
20.5	15.3	80.3	123.3	61.9	55.1	98.4	59.7	60.3	36.4	114.9	67.5	07:44:32	2
23.4	14.1	113.2	152.5	64.7	52.4	93.7	57.9	61	38.6	123.6	105	07:49:32	2
20.1	15.7	89.5	151.3	61.6	52.7	104.2	62.1	65.2	38.2	264.7	111.6	07:54:32	2
23	17.1	96.1	155.9	68.1	55.2	113.7	67.7	61.9	38.8	237.7	102.9	07:59:31	2
29.7	19.1	123.3	174.7	69.6	59.3	123.7	75.1	65.9	43.8	252.3	100.2	08:04:31	2
28.4	21.9	126.5	187.9	70.7	61.3	136.6	80.1	75.8	53.5	222.9	150.4	08:09:31	2
33	23.6	137.4	190.1	77.4	67.7	143.2	82.8	78.2	55.1	214	157	08:14:31	2
40.2	24.1	141.9	213.6	82.5	72	141.4	83.5	87.2	61.5	209.2	139.9	08:19:31	2
37.9	24.7	154.3	212.3	84.8	72.8	142.8	82.5	87	65.5	275	178.9	08:24:31	2
37.4	28.2	160	219.2	109.7	77.1	146.1	83.8	91.2	65.9	275.2	142.2	08:29:32	2
50.6	31.5	166.1	225.2	109.8	78.3	169.3	89.2	92.2	69.3	246.9	134.3	08:34:31	2
44.3	29.4	166.4	229	121.3	82.3	190.2	95.7	104.5	72.1	230.3	133.6	08:39:32	2
55	28.8	177.8	228.9	117.5	85.6	199.8	100.6	130.8	74.7	257.5	170.3	08:44:31	2
53.1	27	171.1	212.9	122.1	85.4	205.1	108.8	142.3	79.2	195.1	89.9	08:49:31	2
61.5	28.8	200.9	236.8	137.1	92.2	209.9	107.8	158.4	80.4	222.4	99.1	08:54:32	2
70.4	27.6	220.9	238.2	141.2	97.8	211.5	108.8	143.8	85.5	91.1	185.4	08:59:31	2
64.9	28.1	217.5	239.7	157.3	98.7	206.7	110.7	149.5	89.6	113.3	217.1	09:04:32	2
63.5	26.6	236.4	244.1	158.6	110	216.4	116.1	155.5	88.8	97.4	250.5	09:09:32	2
65.5	35.1	238.3	243.8	165.9	117.5	215.6	115.5	146	92.3	102.3	265.2	09:14:32	2
59.6	36.6	234.2	245.8	175.3	104.1	224.8	114.6	146.5	99.4	221.2	253.6	09:19:31	2
70.2	42.3	226.7	225.1	179.4	116.2	240.5	126.9	159.7	106.2	221.4	268.3	09:24:31	2
69.2	38.4	215.2	208.9	183	131.4	240.9	144.8	171.2	106.2	231.2	323.8	09:29:31	2
66.9	38.7	214.3	211.3	199.4	143	256	139.5	164.1	102.7	259.5	306.8	09:34:32	2
70.8	37.9	192.2	199.9	201.4	148.4	257.5	146.5	172.7	100.4	256.9	255.7	09:39:31	2
70.5	35.6	209	205.7	192.6	150.6	273.8	151.6	176.4	103.5	253.4	211.8	09:44:31	2
73.5	43.7	208.6	206.7	199.1	151.3	289.6	158.1	178	109	270.2	245.7	09:49:31	2
77.6	107.1	210.2	204.3	189	149	302.3	162.5	187.1	110.2	258.7	236.3	09:54:32	2
77.6	49	204.7	219.3	186.7	148.3	311.5	160.8	189	112.1	332	243.4	09:59:31	2
78.2	45.1	212.7	243.6	183.9	149.3	324.3	154.2	177.9	114.1	397.9	180.9	10:04:32	2
84	49.2	228	238	188.4	145	329.3	158.6	183.1	119	371.1	227.8	10:09:31	2
83.2	84.4	222.7	244.6	193.1	144.3	344.2	165.1	184.8	125	384.8	320.4	10:14:31	2
85	55	220.4	241.5	197.2	148.1	348.9	163.5	185	126.6	321.1	239.3	10:19:33	2
93.5	47.2	241.9	262	202.8	150.2	341.9	170.1	185.6	129.1	322	236.3	10:24:31	2
95.2	48.5	258.6	256.7	203.7	151.5	349.4	178.1	195.5	137.2	306.6	222.7	10:29:32	2
103.2	56.5	259.8	253.9	203.7	149.7	370.3	188.5	196.5	141.1	197.4	254.2	10:34:31	2
106	64.8	247.6	246.3	203.7	157.3	392	189.3	198.6	143.4	169.5	268	10:39:32	2
100.9	73.6	259.8	248.9	203.7	158.1	380	193.6	181.8	134.8	279.9	239	10:44:31	2
101.6	91.6	273.3	258.3	203.7	159.8	375.2	197.3	184.6	136.4	372.2	176.4	10:49:31	2
99.4	62.8	270.2	239.3	200.8	160.7	382.9	193.7	184.4	133.8	385.1	150.6	10:54:31	2
95.2	56.2	245.8	229.7	177	147.4	373.4	170.2	177	116	304.4	199.2	10:59:32	2
92.5	54.4	255.6	245	193.3	160.8	387.5	176.5	180.3	122.3	339.6	239.9	11:04:31	2
91.4	54.1	263.5	257	204.3	164.4	362	172	173	124.5	301.2	203.8	11:09:31	2
94.7	56	254.4	252.9	203.7	167.7	363.3	181.5	177.5	125	383.3	172.1	11:14:33	2
91.3	60.6	275.6	258.8	203.6	162.8	365.2	184.5	181.9	128.5	272.1	187.9	11:19:31	2
96.6	71	272.5	252.9	203.6	168.9	373.4	188.8	190.7	134.3	347	157.6	11:24:32	2
100.2	67.8	276.7	265	203	176	328.2	189.2	192.3	137.6	295.2	268.7	11:29:32	2
107.3	69.6	264.7	259.3	203.1	175.2	338.3	197.1	191.1	144.5	332.2	260	11:34:33	2
96	59	245.6	249.4	198.5	180.4	325.6	188.8	196.3	138.7	340.4	224.8	11:39:32	2
93.7	60.3	233.3	216.6	201.8	184.5	312.7	185.6	200.2	142.8	373.7	234.5	11:44:33	2
105.4	61.6	225.6	245.6	202.7	186.2	311.6	186.4	185.4	141.6	355.5	281.3	11:49:33	2
111.9	69.9	225.1	221.2	203.6	181.5	326.6	188.7	186.6	145	447.2	282.5	11:54:33	2
112.8	70.8	229.5	249.8	203.6	176.1	332.1	198.2	177.7	143.6	365.4	341.5	11:59:33	2
93.4	68.3	229.6	238.8	203.6	175	345	197.9	182.6	143.9	388.9	409	12:04:34	2
92.2	75.3	249.1	247	203.6	164.9	368.2	213	181.7	142.1	346.1	405	12:09:34	2
88.6	69.9	256.5	248.3	203.1	171.8	351.9	205.3	175.1	148.3	262	360.9	12:14:33	2
74.7	56.4	235.5	225.8	204.3	175.5	334.5	196.9	169.2	144.5	287.7	304.3	12:19:33	2
58.3	47.6	239.4	229.1	203.6	174.7	319.2	175.1	157.7	137.3	448.9	296.4	12:24:34	2
57.8	57.3	270.9	235.4	203.1	174.3	319.6	178.3	163.2	141.6	498.5	344.5	12:29:34	2
59.6	53.2	276.8	239	203.7	174.7	333.6	186.7	175.7	145.8	531.6	383.2	12:34:34	2
63.9	44.8	296.7	237	203.7	168.8	344.7	182	174.9	148.7	444.2	404.9	12:39:35	2
68.3	47	299.3	224.3	203.6	162.4	362.8	183.1	194.1	152.4	347.5	397.7	12:44:35	2
73.6	52.7	305.9	225.1	203.1	161.5	363	190.9	179.1	156	336.3	453.4	12:49:34	2
75.6	52.8	306.3	225.8	204.3	160.2	353.7	185.9	186.6	165.9	364.2	364.8	12:54:35	2
76.6	54.2	298.9	239.4	203.7	164.8	370.9	194.3	194.7	162.6	363.6	336.5	12:59:34	2
72.1	49.3	301.7	233.2	203.7	163.3	353	182.7	197.3	161.2	410.7	377	13:04:34	2
72.4	49.4	307.2	232	203.7	166.6	366.9	190.8	201.7	168.7	424.2	410.7	13:09:35	2
72.9	55	307.5	257.5	203.7	159.3	375.2	191.8	208.4	166.8	397.6	320.7	13:14:36	2
70.5	52.3	306.3	253.9	203.7	161.6	367	194.6	191.5	165.8	387.4	293.8	13:19:34	2
70.6	49.9	303.9	249.7	203.6	166.2	344	190.4	189.2	164.8	422.6	293	13:24:35	2
70.5	49	300.8	249.5	203.1	169	333.3	195	183.9	165.1	438.3	330.7	13:29:34	2
72.5	50.1	297.3	234.1	204.3	178.7	325	192.7	196.7	166.1	432.2	343	13:34:34	2
79.6	51.6	302	214.3	203.6	175.2	349.7	199	197	157.3	406.7	344.3	13:39:35	2
77.2	52.2	303.2	251.9	203.1	178.9	366.2	191.6	188.3	158.7	274	406.9	13:44:34	2
78	54.8	305.2	251.9	204.2	183.5	330.8	184.6	167.8	160	220.9	402.3	13:49:35	2
83.1	51.3	307.2	263.3	203.1	185.6	345.5	190	173.6	169.7	250.7	343.9	13:54:34	2
77.1	47.9	301.8	258	204.3	184.7	328.8	186.2	169.1	168.1	248.4	304.2	13:59:34	2
71.2	46.5	292.7	242.1	203.6	181.2	320.1	175.7	167.6	176.2	272	273.5	14:04:34	2
68.8	47.9	291.6	234.2	203.6	183.4	329.7	175.6	174.1	173.8	344.7	277	14:09:34	2
71.9	48.6	297.5	255.2	203.6	188.8	338	179.5	173.1	166	296.9	245.7	14:14:34	2
70.2	48.4	304	245.6	203.6	197.6	332.6	194.1	178.8	172.3	330.6	272.2	14:19:35	2
68.2	52.3	292.3	248.1	203.5	195.9	329.7	204.6	186.4	177.4	392.2	297.2	14:24:35	2
72	55.2	292.6	257.8	203.3	189.2	320.4	198.5	191.9	172.7	451	307.7	14:29:36	2
77	51.5	281.5	247.8	206.7	200.3	314.8	198.4	192.4	176.5	465	296.5	14:34:35	2
73.9	47.1	283.3	228.5	203.6	186.1	305.1	194.4	188.2	174	402.4	279.4	14:39:35	2
70	45.4	276.6	226.5	203.6	189.3	310.3	195.8	188.1	177.4	345.4	267	14:44:36	2
74.3	48.2	275.9	236.3	203	184.4	326.4	194.2	185.3	179.7	424.8	301.5	14:49:36	2
79.8	50.6	288	206	203.6	193.3	337.8	188.3	194.4	173.6	387	259.9	14:54:38	2
80.5	49.7	298.4	226.8	203.6	190.3	351.7	188.4	198.9	166.4	394.1	302	14:59:36	2
83	46.4	281.2	222	203.6	189.6	353.5	193.3	205	166.5	455.7	305.8	15:04:36	2
77.5	47.5	285.4	232	203.6	188.4	362.9	189.4	208.1	168.4	446.9	252.4	15:09:37	2
72.8	44.2	293.1	234.2	203.1	181.3	339.2	187.9	205.9	169	390.4	260.7	15:14:36	2
76.4	42.5	272.8	205.6	204.3	188.5	334.5	192.2	202.8	164.9	412.4	229.1	15:19:36	2
73.9	46.4	263.7	213.6	203.6	191.3	348.2	186.3	185.7	164.8	362.6	228.5	15:24:37	2
83.5	48	277	234.2	203.1	183.7	351.7	186.7	182.3	156.4	461.9	197.7	15:29:36	2
81.5	47	279.2	222.9	204.3	183	338.3	185.2	191.1	153.6	353.5	279.4	15:34:37	2
77.2	47.8	294	218.2	203.6	184.4	342.6	180	199.7	158.5	367.8	212.8	15:39:37	2
90.5	57	297	239.7	203	180.2	347.6	189.5	196.8	156.8	251.8	214.8	15:44:37	2
87.3	104.6	299.4	237.9	203.7	166.4	363.3	192	195.5	160.2	348.9	237.5	15:49:38	2
89.8	114.5	300.6	241.4	204.3	160.7	385.2	200.2	196.8	162.3	305	252	15:54:36	2
85.4	68	290.7	244.4	203.7	157.4	375.1	198.8	205.8	172.5	307.9	257.6	15:59:37	2
86.8	50.1	300.5	259.3	203.1	165	362.9	204.7	195.3	161.2	318.2	270.7	16:04:38	2
83.7	51.4	295.2	278.7	203.7	165.9	364	197.4	199.9	160.1	257.2	305.1	16:09:37	2
85.4	53.9	306.9	265.3	203.7	160.1	363.2	199.5	195.2	162.1	340.6	287.9	16:14:37	2
88.9	58.9	307.1	257.2	203.6	166.2	365.2	199.5	198.6	163.3	376.9	376	16:19:38	2
85.1	53.8	307	247.2	203.1	160.2	351.9	200.1	197.2	167	325.2	327.3	16:24:37	2
80.1	51	307.3	245.6	204.3	163.1	345.8	191	195.6	166.1	390	265	16:29:37	2
79.5	57.1	307.3	256.6	203.7	161.5	359.3	184.4	184.2	157.8	295.7	217.2	16:34:40	2
87.5	52.8	307	251.2	203.1	170.4	351.8	183.1	175.9	151.7	393.3	191.5	16:39:38	2
88.3	51.6	307.7	252.4	204.3	175.9	366.8	193.9	190.2	156.5	391.8	188.6	16:44:37	2
88.4	50.8	307.1	240.8	203.7	171.6	381.3	196.1	196.6	160.6	458.4	206	16:49:41	2
86.3	64.7	307.6	236.8	203.7	169	389.3	197.9	194.2	156.6	494.3	211.2	16:54:37	2
86.3	131.5	306.3	205	203.7	167.4	386.9	191.9	189.4	160.9	417	185.2	16:59:39	2
86.3	73.8	306.2	233.6	203.7	168.5	397.4	194.3	184.3	168.7	352	222	17:04:38	2
86.8	63.4	292	206.4	203.7	161.3	391.5	192.4	182.9	162.4	403.2	219	17:09:37	2
82.3	63.4	285.8	228.5	203.7	162.8	385.5	192.7	188.8	162.2	408.6	220.6	17:14:37	2
75.1	64.7	288.7	221.8	203.6	163.7	373.5	187.6	197.3	168.8	456.5	279.4	17:19:38	2
69.8	62.6	283.5	227.3	203.1	163.5	377.5	179	191.1	162.7	379.2	210.1	17:24:39	2
67.8	55.9	273.3	233.7	204.3	174.6	373.3	192.9	192.9	158.7	389.3	290.8	17:29:38	2
67.8	51.7	280.1	233.2	203.7	169.3	345.9	181.3	176.3	155.1	256.4	256	17:34:37	2
69.4	59.9	270.1	225.5	203.7	168.4	353.6	186.6	174.3	162	308.3	221.6	17:39:37	2
73.1	61.6	276.5	226.7	203.6	177.7	359.7	182.7	174.5	157.7	321.2	204.4	17:44:38	2
71.7	65.5	260.1	206.7	203.1	182.5	365.5	180.3	166.6	162.2	423.6	200.5	17:49:37	2
70.8	63.1	276	208.3	204.3	176.9	360.5	182.5	171.5	158	321.4	218.2	17:54:38	2
70.2	61	280.7	227.1	203.7	178	364	181.1	176.9	157.3	297	267.6	17:59:37	2
71.4	55.8	294.4	229.8	203.6	182.3	387.2	188.1	198.5	167.3	394.3	218.2	18:04:38	2
69.7	53.5	286.6	214.7	203.1	178.3	397.7	188.8	197.8	168.9	444.1	231.5	18:09:37	2
64.2	52.9	298.1	226.1	204.3	183	403.6	189.5	180.8	160.5	443.8	242.3	18:14:38	2
61.7	57.8	299.9	230	203.6	181.6	388.7	186.7	188.4	166.6	473.6	248.8	18:19:38	2
71.1	53.7	294.7	243	203.1	197.8	383.6	185.3	197	167.9	306.1	279	18:24:37	2
78	53	304.5	247.2	204.2	205.6	389.9	178.5	200.9	173.4	331.7	246.7	18:29:37	2
74.9	52.1	306.9	224.3	203.6	209.8	398.3	182.9	202.2	169.5	441.9	210.2	18:34:38	2
75.9	59.1	307	224.3	203.1	196	417	187.7	206.9	163.5	405.3	246.1	18:39:38	2
78.9	61.9	308	252.5	204.3	192.5	414.2	189.2	207.3	160.5	385.9	247.7	18:44:37	2
87.2	62.1	306.7	243.8	203.6	195.9	411.9	183.5	212.8	162.4	499	316.2	18:49:38	2
94.4	77.1	307.7	232.1	203.6	203.2	423.4	186.7	220.2	166.6	435.4	293.9	18:54:38	2
93.4	146.2	306.5	225.2	203	203.6	421	196.8	236.7	178.7	556.9	222.7	18:59:38	2
97.3	143.1	307.9	227.3	204.2	198.3	426.2	206.7	240.1	181.9	408.8	192.5	19:04:37	2
96.3	147.3	307	215.8	203.6	199.5	414.1	222.2	239.5	183.5	412.2	169.3	19:09:38	2
89.7	143.4	307.6	225.4	203	212	420.4	226.4	227.6	185.2	425	169.8	19:14:39	2
84.7	133.3	307	224.6	204.2	204.7	423.2	221.1	240.5	194.1	526.5	188.8	19:19:38	2
83.4	91.4	307.3	245.5	203.6	215.9	444.3	234.3	229.9	192.9	520.5	163.4	19:24:37	2
83.6	111.8	306.7	252.5	203.6	208.1	457.4	233.6	233.3	186.4	419.5	211.7	19:29:38	2
83.6	124.2	307.6	257.7	203.6	202.1	454.1	235.7	242	198.6	446.1	236.7	19:34:38	2
79.5	61	306.5	261.5	203	212.4	469.6	241.5	239.5	190.2	451.1	217.5	19:39:37	2
84.2	66	307.6	219.3	204.1	221.6	473.4	247.9	233.1	190.6	419.8	238.6	19:44:38	2
87.8	64.9	306.8	218.8	202.9	225.3	487.3	247.8	246.3	203.6	386.8	183.6	19:49:39	2
89.5	67.8	307.8	240.9	203.6	222.9	485.3	255.1	234.6	196.8	288.4	159.1	19:54:38	2
93.9	70.5	306.8	248.8	203.5	225.7	489	261.4	233.9	194.4	449.1	169.8	19:59:40	2
97.4	70	307.3	254.4	203.5	224.5	489.5	250.6	231.2	202.6	403.8	153.2	20:04:39	2
92.3	69.3	307	248.3	203	224.6	525.9	253.8	233.8	201.1	367.7	186.2	20:09:39	2
96.5	70.6	307.7	259.1	204.2	221.2	522.5	254.5	242.8	199	394.7	194.2	20:14:38	2
95.8	72.1	307.1	262.2	203.6	217.3	543.8	259.6	261.3	194.5	453.3	208.5	20:19:38	2
96.1	77.9	307.4	283.7	203.6	222.8	541	267.1	255.1	184.6	418.8	172.3	20:24:38	2
98.5	76.6	306.9	282.5	203.6	216.2	525.1	264.1	248.4	181.7	420.3	259.2	20:29:38	2
100.8	76.4	307	285.7	203.5	224.1	521.2	271.5	251	184.2	431.6	234.2	20:34:41	2
104.2	76.4	307.8	284	203.6	222.1	543.7	270.9	255.4	187.3	469.9	250.5	20:39:38	2
102.6	76.8	306.9	255.1	203.5	228.7	533.7	259.7	240.6	179.5	449.2	258.1	20:49:38	2
104.6	77.5	307.7	257.7	203.6	213.1	514.3	271.3	249.2	190.7	322.9	291.3	20:54:38	2
103.8	78.1	306.8	253.9	203.6	214.3	505.8	272.9	252	196.8	355	325.1	20:59:39	2
97.2	75	307.6	256.6	203.6	218.5	526.3	272	255.5	195.6	334.3	300.1	21:04:38	2
102.4	73.9	306.6	251	203.6	222.8	535.6	279.3	257.9	199.5	357.7	302.5	21:09:38	2
98.9	81.4	307.5	261.7	203.5	227.6	526.8	272.5	245.7	191.1	332.1	250.2	21:14:38	2
107.3	82.6	307.2	266.8	203.5	230.4	539.4	278.5	242.1	203	360.6	208.7	21:19:39	2
108	94.4	306.8	262.2	202.9	232.9	517.2	284.3	251.6	209.1	343	229	21:24:39	2
98.7	91.5	307.5	267.5	203.6	220.3	510.8	283.4	255.1	207.7	335.2	314.1	21:29:40	2
101.1	82	307.6	252.5	203.6	225.1	541.2	286.5	267.8	209.9	478.9	299.1	21:34:39	2
102.8	85.5	306.8	241.4	203.5	221.7	565.6	291.7	282.3	214.4	542.9	295	21:39:40	2
105.5	87.2	307.7	255.4	203	220.6	565.7	298.7	289.5	219.7	348.9	372.3	21:44:39	2
102.5	88.3	306.6	256	204.2	229.1	549.8	288.9	280.1	224.1	362.7	397.7	21:49:40	2
102	88.9	307.7	253.8	203.5	233.1	585.4	293.6	270.9	215.3	420.1	309	21:54:39	2
102.3	85.8	306.8	252.6	203.5	228.2	587	287.7	269.8	212	380.2	255.4	21:59:39	2
103.6	89.6	307.1	243.4	203.5	218.9	578.3	287.7	282.7	210.3	481.3	278.9	22:04:39	2
110.7	92.5	307.6	248.3	203.6	214.2	564.6	286.3	293.8	222.4	355.5	302.6	22:09:39	2
117.2	86.1	307.1	227.7	203.5	230.6	575	279.6	286.2	208.9	483.7	285.7	22:14:39	2
102.9	86.2	306.8	225.2	203.5	230.1	564.5	279	303.7	222.8	510.1	295.6	22:19:40	2
106.2	86.5	307.8	215.9	203.5	219.6	574.9	284.1	303.3	232.7	451.2	259	22:24:39	2
112.4	85.2	306.9	221.7	203.8	214	587.2	278.8	294.3	229.1	448.2	240.3	22:29:40	2
121.4	91.6	306.8	242.3	206	225.5	604.5	276.1	290	227	518.3	302.1	22:34:41	2
121.8	101.5	307.2	235.5	203	209.8	588	274.4	283.3	217.9	511.6	266.2	22:39:40	2
119	99.7	307.8	238.7	204.2	217.2	603.2	277.2	289.2	214.4	504.3	299.2	22:44:40	2
117.6	97.2	306.9	233.5	203.6	204.3	588.5	279.4	288.7	219.3	486.8	284.6	22:49:40	2
120.3	101	307.3	241.7	203.6	211.3	604.6	281.6	295.1	222.2	433.3	299.5	22:54:40	2
120.4	96	307	231.8	203.5	205.2	602.1	284.6	318.2	237.8	430.2	271.9	22:59:41	2
125.9	90.8	307.1	222.1	202.9	204.3	628.4	280.1	326.2	258.5	502.6	222.8	23:04:41	2
126.7	92.9	307.7	242.2	203.6	203.8	623.6	285.3	333.8	259.5	589	205.6	23:09:41	2
117.7	94	306.7	236.2	203.6	200.1	621.9	286.4	344.9	259.9	501.8	236.8	23:14:41	2
119.5	93.9	307.7	237	203.6	201.1	603.8	284.4	346	251.1	486.5	216.9	23:19:43	2
115	113.7	306.8	226.8	203.6	192	565.2	280.7	339.2	253.2	496.8	191.3	23:24:41	2
116.4	91.2	307.1	226.9	203.6	198.6	571.3	283.2	355	259.3	526.8	221.8	23:29:41	2
111.4	83.1	307.4	223.8	203.5	208.8	551.1	267	335.5	256.8	493.7	209.9	23:34:42	2
115.9	78.6	306.8	239.4	203	206.9	500.3	250.4	307	237.7	541	214.2	23:39:41	2
113.4	77.4	307.6	249.9	204.3	186.7	486.4	257.2	308.5	228.6	512.5	213.9	23:44:41	2
106.5	73.7	306.9	245.2	203.6	189.2	470.2	242.9	289.5	226.7	484.7	207	23:49:41	2
103.9	74.3	307.6	239.7	203.6	189.9	448.2	238.9	292.4	221.6	516.4	238.4	23:54:41	2
96.5	73.5	306.9	247.8	203.7	180	440.4	231.3	282.9	219.6	558.9	292.5	23:59:43	2
93.6	70.5	307.3	256.3	203.7	187	456.6	219.7	285.4	215.3	514.6	265.5	00:04:41	3	287
94.5	67.6	307.7	250.6	203.7	188.6	451.6	217.1	267.9	206.6	448	276.2	00:09:42	3
101.4	65	307	243.8	203.7	179	410.2	213.4	258.3	190.1	346.5	190.8	00:14:42	3
93.6	61.3	307.3	234.3	203.7	176.5	415	202.4	255.7	179.2	371.1	201.6	00:19:42	3
82	59.1	306.5	228.1	203.7	160.5	366.5	189.5	240.1	173.5	374.8	206.6	00:24:41	3
71.3	52.4	298.6	227.6	203.7	161.1	368.2	181.2	235	163.6	384.6	237.1	00:29:42	3
65.6	50.7	275.6	224.8	203.7	148.2	339.6	174	231.8	154.1	407.3	208.1	00:34:42	3
70.6	47.9	261.4	221.4	203.1	140.8	315.4	170.8	230.1	147.4	358.8	130.9	00:39:41	3
58	48.7	238.4	212.3	202.8	132	298.3	169.1	200.1	132.5	380.4	122.8	00:44:41	3
52.1	44.1	209.3	191.2	193.6	118.2	289.1	162	179.2	121.2	345.1	98.6	00:49:42	3
50.5	40.7	211.2	195	185	112	282.7	155	174	118.6	376.6	130.1	00:54:42	3
45.3	36	204.5	194.6	164.9	112.3	270.3	157.3	169.1	114.5	460.6	124.1	00:59:42	3
46.2	34.4	192.3	188.1	150.8	109.3	255.8	156.7	161.3	103.3	519.3	156.5	01:04:41	3
42.8	35.8	185.2	181.4	138.3	103	240.5	146.2	147.3	93.9	496.3	135.9	01:09:41	3
46.8	31.4	173.5	181.2	135.6	104.9	232	135.7	139.2	85.7	461.1	90.6	01:14:41	3
45.5	29.3	168.5	180.3	124.9	96.8	220	134.4	139.3	80.1	461	89	01:19:41	3
46.4	30.2	182.6	190.5	110.4	88.2	203.1	125.5	126.6	76.5	468.1	112.9	01:24:41	3
54.1	27.1	196.4	206.1	105	83.3	192.4	117.7	122	74.2	426.8	124.3	01:29:42	3
55.6	25.4	188.2	206.4	94.1	83.4	170.5	107.5	112.4	67.8	440.5	173.3	01:34:42	3
45.6	25.6	175.3	204.8	96.8	78	158.3	96.2	117.5	62.1	415.5	167.3	01:39:42	3
39.2	28.2	176.6	196.1	89.5	76.5	147.8	85.9	112.1	63.8	458	225.3	01:44:42	3
34.4	25.5	173.7	196.1	83.7	72.1	152.5	81.5	104.2	63.6	423.3	247.1	01:49:41	3
34.8	23.7	189.7	194.1	79.4	70.7	154.7	85	97.7	59.3	430	235.7	01:54:42	3
31.3	22.7	190.8	193	77.7	72.8	142	78.2	96.2	55.4	336.2	216.6	01:59:42	3
27.5	24.1	170.8	185.6	76.2	71.4	127	75.6	96.9	54.8	390.4	191.4	02:04:42	3
29.7	23.7	143.6	182.2	80.6	71.1	139	80.1	95.9	57	370.9	134.7	02:09:43	3
26.8	20.8	150.5	173.3	83.5	69.3	120.6	80.6	97.5	55.2	355.2	116.3	02:14:43	3
26.6	18.1	140	164.9	78.4	71.2	106	80.7	97.5	57.5	352.8	87.5	02:19:43	3
26.1	17.1	130.6	168.6	77	70.5	109.8	79.5	98.1	54.4	389.1	75.4	02:24:42	3
26.2	17.2	174.1	174.5	79	67.9	120.4	82.9	87.1	52.2	432.2	82.5	02:29:42	3
24.7	17.5	144.6	172.1	82.6	61.7	120.8	76.7	84.2	52.8	413.4	76.5	02:34:42	3
24.8	18.3	172.5	176.9	86.1	60	149.5	70.5	76.7	47.7	397.4	93.2	02:39:42	3
24.8	18.1	156.1	178.7	78.7	57.4	112.7	73.1	79.8	50.7	327.2	86	02:44:42	3
35.3	18.2	136.1	175.1	85.1	53.5	113.8	72	79.2	51.7	305.6	80.2	02:49:43	3
28.7	18.9	124.2	175.7	88	52.2	96.1	70.4	68.7	52.2	354.2	94.6	02:54:42	3
21.4	20.1	113.8	173.4	71.3	50.3	89.2	70.6	65.4	52.8	357.6	92.3	02:59:42	3
21	20.9	117.8	160.1	57.1	47.8	91	67.6	58.3	49.5	339	99.9	03:04:42	3
22.2	21.5	113.5	156	50.4	47.2	85.2	62.9	56.7	48.5	332.7	81.8	03:09:43	3
23.6	20.1	110.2	174	51.8	43.9	84.5	63.1	49.7	46.8	301.3	92.4	03:14:43	3
18.6	20.8	100.3	162.2	47.2	43.4	82.8	65.9	51.8	46.9	321.3	84.6	03:19:43	3
18.3	20.2	96.3	167	44.7	44.3	83.3	69	58.9	47.8	305.3	106.2	03:24:42	3
18.5	19.1	92.2	168.7	42.3	41.9	83.5	66.1	58.5	47.9	297.4	101.9	03:29:42	3
20.7	19.1	87.3	145.3	43.6	41.5	82.1	68.9	52.4	44.7	318.3	96.5	03:34:43	3
34.2	16.5	88.9	160.5	44.8	45.2	79.5	67.7	47.8	40.6	256.3	97.3	03:39:42	3
30.6	17.6	99.4	162.3	36.9	40.1	85.6	67.2	50.3	41.6	227.4	79.1	03:44:43	3
18.9	15.7	101.8	164.9	38.3	41.5	89.9	68.6	52.9	44.6	233	75.2	03:49:42	3
19.2	16.5	95	166.5	35.4	39.3	87.4	71.4	55.9	50	199.5	77	03:54:43	3
19.7	14.8	92.9	160.4	38.5	41.3	82.1	71.3	49.7	47.7	238.4	78.7	03:59:43	3
20.1	13.4	81.9	148.4	34.6	39.8	82.6	68.1	50.4	47.9	351.4	64.6	04:04:42	3
21	12.4	77.6	128.4	35.2	44	78.1	64.9	51.9	52.1	305.1	28.6	04:09:42	3
20.9	15.5	89.7	155.4	32.6	41.9	71	61	52.1	49	323.4	35.9	04:14:42	3
20.2	16.9	87.1	154.1	32.2	41.4	69.1	61.3	44.8	48.8	317.8	36.7	04:19:42	3
17.9	15.8	93	153.7	30.6	40.5	70.3	62.6	42.4	47.2	301.6	33.2	04:24:43	3
17.5	14	89.2	156.7	31.2	40.1	68.7	62.2	43	41.7	295.3	34.5	04:29:42	3
18.2	14.8	86.7	154.9	31	41.5	72	62.2	41.4	37.5	309.1	36.7	04:34:42	3
18.3	15.8	77.4	140.9	32.8	45.3	71.2	62.1	41.1	36.5	329.5	29.5	04:39:42	3
19.1	16.9	83.6	145.3	34.5	44.6	71.1	62.1	42.9	35.4	299.8	30.8	04:44:43	3
19.7	15.9	89.5	144.8	31.9	45.3	61	63	38.3	36.1	298.7	33.6	04:49:42	3
19.3	16	85.5	148.7	31	45	60.1	65.1	35.9	35.9	336.8	31.8	04:54:42	3
18.7	17.1	77.3	143.4	31.7	42.1	62.2	61.7	38.6	34.6	313.5	30.8	04:59:43	3
20.4	17	79	140.3	32.8	41.2	59.5	59	38.6	35.1	314.9	33	05:04:43	3
19.7	17.5	84.2	139.6	30.6	37.5	55.2	56	33.2	33.1	204.8	29.5	05:09:42	3
18.8	18.3	74.8	140.7	29.3	36.2	53.5	55.3	33.9	33.2	245.7	29.2	05:14:43	3
17.2	17.2	67.2	123.1	29.7	35.8	56.7	56.7	33	34.2	272.5	27.7	05:19:42	3
16.4	19.7	81.7	133.4	30	34.9	57.7	53.5	33.1	32	275.5	28.1	05:24:43	3
18.1	19.8	81.9	132.5	29.2	37	58.3	55.5	31.9	29.2	279.6	31.7	05:29:43	3
16.4	19.5	87.3	130.4	27.4	41.4	55.6	53.2	31.4	30.9	206.7	34.2	05:34:42	3
15.4	18.6	87.1	136.5	28.4	38.2	57.1	52.9	30.6	30.1	244.4	45.8	05:39:43	3
16	17.3	92.9	136.4	26.1	36.9	56.3	53.1	28.5	30.6	291.6	52.2	05:44:44	3
18	18.9	93.1	128.3	26.5	34.8	55.1	51.6	31.3	30.5	307.1	45.3	05:49:43	3
18.6	17.4	79.1	104.7	27.9	36	54	51.7	30.4	31.7	292.9	36	05:54:44	3
15.6	17.2	84.3	124.5	28.6	35.4	56.6	52.6	29.2	35.5	294.8	52.5	05:59:44	3
15.8	14.5	72.4	106.3	24.9	33.1	60.8	57.4	27.7	35.1	328.8	46.3	06:04:44	3
16.1	15.2	84.8	128	28.5	32.2	61.9	61.4	28.4	33.7	311.1	48.1	06:09:43	3
15.9	15.4	75.7	136.7	24.7	32.6	60.2	59.5	29	34.8	397.5	54.8	06:14:43	3
16.6	15.2	76.4	104.9	26.7	34	63	58.7	31.2	35	379.5	93.4	06:19:43	3
18.5	14.8	74.1	116	34	36.9	61.4	58.9	38.1	38.2	321	59.1	06:24:44	3
20	21.7	87.2	147.4	30.9	35.7	60.5	57.7	34	37.1	223	52.3	06:29:48	3
16.5	190.2	85.1	129.2	33.4	37.5	65.7	59.9	49.7	36.1	310.8	49	06:34:45	3
18.5	14.8	74.1	116	34	36.9	61.4	58.9	38.1	38.2	321	59.1	06:39:45	3
20	21.7	87.2	147.4	30.9	35.7	60.5	57.7	34	37.1	223	52.3	06:44:46	3
16.5	190.2	85.1	129.2	33.4	37.5	65.7	59.9	49.7	36.1	310.8	49	06:49:45	3
14.2	172.2	69.2	106.5	35.7	34.5	78.4	65.7	45.9	32.5	250.9	42	06:54:46	3
15.7	131.5	67.7	108.4	43.3	42.2	69.9	65.8	46.2	32.2	234.8	29.2	06:59:46	3
15.7	211.6	54.5	70	41.7	46	72.3	67.8	50	34.9	100.4	42.6	07:04:50	3
10.5	303.7	83.7	78.8	40.5	47.7	77.8	67.6	50.2	35.8	81.9	42.5	07:09:46	3
14.8	14	90.7	140.2	45	48.8	96.2	70.5	56.9	37.9	107.7	49.3	07:14:47	3
19.3	18.9	85	115.8	56.1	50	95.1	65.7	62.8	44	136.1	45.5	07:19:46	3
20.8	19	103.7	147.4	58.8	50.7	102.3	64.7	85.3	49	160.3	52.3	07:24:47	3
19.7	18.1	103.7	116.1	59.1	47.4	113.5	66.4	74.3	46.7	270.8	35.8	07:29:46	3
24.2	16.8	133.4	150.4	70.5	48	119.8	70.2	71.9	45.5	282.5	45	07:34:46	3
24.1	18.4	137.3	149.9	66.6	46.5	123.2	75.7	70.2	49.2	250.5	71.1	07:39:47	3
24.3	14.8	135.8	134.3	78.7	49.7	124.2	79.5	76.7	53.2	260.9	71.3	07:44:46	3
32.8	14.4	142.5	161.6	89.9	54.3	129.1	85.7	80	54.5	295.5	111.6	07:49:46	3
29.7	17	134	172	101.9	55.6	130.6	82.1	80.6	54.3	326.3	110.2	07:54:47	3
33.8	23.3	154.4	173.2	111.8	58	146.3	87.7	77.9	59.1	311.5	90.4	07:59:47	3
35.6	26.9	166	173.2	118.7	65.9	149.2	86.8	81	58.7	376.2	101.7	08:04:46	3
36.4	30.5	170	145.9	126.4	67.7	156.1	91.2	82.3	60.5	368.3	101.7	08:09:46	3
35.7	37	172.3	185.7	94.6	76.2	168.7	94.6	92.1	63.2	415.9	94	08:14:46	3
39.6	28.8	181.4	192	95	75.2	165.9	96.5	102.3	64.7	395.1	110.9	08:19:47	3
42.8	30.5	200.8	193.3	108.4	76.9	183.1	101.7	103.5	63	303	94.9	08:24:47	3
44.5	33.1	240.5	192.3	121.9	81.1	194	108.8	119.5	67.7	305.7	107.5	08:29:47	3
49.6	31.9	261.8	196.4	144.1	89.9	189.1	113.9	131.1	71.8	277.4	114.8	08:34:48	3
55.8	35.2	276.3	205.7	145.6	90.6	186.4	107.9	127.2	75.1	400.4	115.1	08:39:48	3
66	32.1	262.1	209.4	154.8	96.1	194.6	102	145.9	85.2	354.9	114	08:44:47	3
70.2	33.5	253.3	198	153.8	99.3	214	97.8	157.7	89.5	348.3	99.3	08:49:47	3
81.5	34.7	263.4	222.8	164.7	110.5	225.5	105.4	160.1	94.2	380.7	119.9	08:54:47	3
83.3	37.3	255.7	204	186.4	118.5	248.9	108.8	173	97.2	352.7	215.9	08:59:47	3
80.7	37.3	291.7	218.5	195.4	125.3	249.1	108.2	175.1	101.1	297.7	184.9	09:04:47	3
78.1	35.8	300.9	239	193.9	128.8	278.8	121.6	170.3	100.2	232.9	271	09:09:47	3
74.7	36.5	302.5	242	202	130	280.9	125.1	179.1	108	185.2	247.3	09:14:48	3
80.8	38.1	290	241.9	197.9	139.5	284.7	131.4	185.9	111.1	245.9	223.9	09:19:47	3
87	40.7	270.7	221.4	201	137	279.5	140.2	186.6	122.3	232.4	214.8	09:24:47	3
82.3	39.9	279.7	210.7	198.5	139.7	303.5	155.3	188.4	133.3	262	260.3	09:29:49	3
86.2	41	299.3	205	202.7	144.3	339.9	160.2	196.7	129.9	284.8	222.6	09:34:47	3
90.3	42.2	303.3	196.2	203.7	146.9	335.4	164.6	207.7	137.2	348.1	213.4	09:39:48	3
96.4	47.6	298.5	201.5	203.7	152.9	324.8	166.4	215.7	141.1	400.8	231.8	09:44:49	3
100.1	43.7	283.2	186.2	203.7	158.9	332.3	166	221	143.8	299.6	170.2	09:49:47	3
94.6	51.9	288.6	188.8	203.7	165.3	327.9	169.7	252.6	148.9	278	176.8	09:54:49	3
104.4	49.6	289.7	222.7	203.7	172.4	331.6	170.4	243	148.5	319	222.4	09:59:51	3
101.4	47.5	266.2	202.4	203.6	169.9	346.9	171.8	244.5	158.2	312.1	184.1	10:04:48	3
101.9	53.2	286.1	210.1	203.7	167.2	371.8	176.7	254.2	156.9	344.2	197.3	10:09:48	3
97.4	48.4	292.5	230.7	203.7	168.6	388.9	187.6	236.7	153.8	369.6	218.6	10:14:49	3
96.7	49.1	296.7	218	203.7	172.9	388.9	190.2	239.1	158	416.3	199.6	10:19:47	3
98.5	55	305.7	244.4	203.7	165.5	401.5	201.4	267.3	162.8	420.7	204.7	10:24:47	3
95.7	60.5	307.4	245	203.7	159.8	407.7	197.6	257.4	168	398.7	209.8	10:29:47	3
99.4	57.6	307.3	247.7	203.7	164.4	430.2	197.1	265.3	171.8	450.7	219.8	10:34:48	3
99.1	58.6	307.6	242.2	203.6	172.1	429.4	197.9	267.8	175.1	368.6	215.8	10:39:47	3
112.9	65.2	306.6	232.1	203.7	164.6	438.8	198.3	260.8	175.1	354.4	228	10:44:47	3
119.1	90.9	307.1	218.3	203.6	175.5	450.4	205.6	270.8	176.8	489.9	220.6	10:49:47	3
120	134.5	307.7	228	203.6	175.8	447.6	212.2	276.2	182.6	484.4	211.6	10:54:47	3
121.3	125	307	228.1	203.6	174.3	442.8	219.9	264.7	181.7	467.7	199.7	10:59:48	3
115.8	84.2	307.3	221.1	203.6	177.1	460.4	224.8	261.6	189.4	541.3	253.2	11:04:47	3
121.6	83.6	307	246.4	203.6	180.3	475	220.8	263.8	195.2	456.2	251.1	11:09:47	3
122.1	81.2	307	234.5	203.6	185.1	458.6	222.7	244.1	198.9	455.2	196.6	11:14:47	3
121.6	82.2	307.2	243.4	203.6	193.7	453.4	224.6	263.8	208.7	435.8	235.7	11:19:47	3
116.3	82.9	307.1	243.1	203.6	190.4	440.6	224.2	262.9	206.1	487.2	252.3	11:24:48	3
115.3	82.9	307.3	264.8	203.6	189.2	434.4	214.7	247.1	195.7	434	227.6	11:29:47	3
108.2	88.8	306.9	257	203.6	189.9	429.6	232	247	199.4	436	210.8	11:34:47	3
104.6	91.5	307.3	260.8	203.6	192.5	405.5	233.4	255.8	202.2	460.9	222.3	11:39:47	3
100.6	81.8	307	265.5	203.6	193.2	402.5	229.4	233.8	196.8	436.5	256	11:44:47	3
106.6	80.2	306.9	266.7	203.6	209.5	429.4	229.7	237.8	204.2	426.3	235.2	11:49:48	3
96.6	79.8	304.6	234.9	203.6	195.5	421.9	227.5	246.1	200.2	344.5	225.5	11:54:48	3
98.8	80.1	304.5	262.8	203.6	201.2	432	233.8	240.2	207.9	344.3	243.1	11:59:47	3
96.7	74.3	304.1	247.9	203.5	209.4	431.5	233.4	238.7	211.2	393	278.3	12:04:48	3
97.9	75.7	302.7	252.5	202.9	205.1	447.7	229.2	242.3	197.5	463.9	337.6	12:09:49	3
96.1	81.1	307.4	272	203.6	200.2	478.5	229.2	252.3	205.1	464.3	326.9	12:14:48	3
101.6	80.7	306.8	251.6	203.6	200.6	475.5	231.5	254.5	209.7	352.5	301.2	12:19:48	3
105.8	90	307.5	256.2	203.6	201.1	489.1	251	264.2	212	308.1	298.4	12:24:48	3
111.6	89.8	306.7	253.6	203.6	194	530	256.2	279.5	211.7	378.3	293.1	12:29:49	3
123.8	91.3	307.8	252.9	203.6	189.2	562.7	276.8	277.8	210.5	455.4	350.2	12:34:49	3
121.7	108.1	307.1	210.9	203.6	181.7	597.5	278	285.1	207.4	341.5	241.3	12:39:50	3
141.8	98.8	306.9	233.5	203.6	172	625.3	287.1	301.4	205.9	358.5	299.3	12:44:49	3
147.1	99.1	306.8	226.5	203	171.9	644.4	293	304.7	202	344	280.9	12:49:49	3
150	108.3	307.8	240.7	204.3	163.3	687.2	305.9	326.3	214.4	384.9	298.7	12:54:50	3
144.2	107.3	306.8	245.1	203.7	153.1	686.7	308.3	326.3	218	324.2	282	12:59:49	3
134.8	98.7	307.8	255.4	203.6	163.4	659.7	315.5	313	214	416.6	279.9	13:04:48	3
128.3	102.3	306.4	251.6	203.6	161.6	663.9	315	318.2	221.3	389	327.9	13:09:49	3
132.5	143.6	307.8	241.5	203.6	172.4	634.9	321.6	331.1	227	397.2	346.4	13:14:49	3
139.7	121.8	307	247.5	203.6	176.1	619.4	317.8	333.2	223.7	462.6	349.6	13:19:49	3
135.7	97.9	307.5	251.7	203.6	170	597.8	302.1	331.2	228.4	514.1	312	13:24:48	3
132.8	98	306.8	264.2	203.6	183.5	553.5	293.3	328.2	223.2	570.6	266.7	13:34:48	3
131.4	102.7	307.5	271.9	203.6	183.3	550.5	290.6	316.5	220	615.5	310.6	13:39:49	3
131.2	99.5	306.8	271.7	203	190.5	555.6	287	314.7	222.1	610.2	297.7	13:44:48	3
120.4	91.8	307.7	237.2	204.3	187.5	540.9	290.5	301.4	237.7	554.1	248.2	13:49:50	3
122.2	94.7	306.8	246.5	203.6	187	520.6	292.2	308.4	240.1	497.2	304	13:54:48	3
119.6	109.2	307.6	251.8	203.6	194.9	506.9	288	297.1	251.7	580.6	276.7	13:59:49	3
126.8	114	307.4	249.1	203.6	199.7	517.4	295.9	295	253.7	510.2	253.4	14:04:48	3
129.3	97.6	307	241.7	203.6	191.5	513.4	290.6	296.3	253.4	412.3	273.3	14:09:48	3
103.1	81.9	306.9	215.3	203.6	192.6	501.3	255.5	280.3	236	357.5	281.3	14:14:48	3
98.3	72.3	307.3	199.8	203.7	188	491.7	242.8	278.8	232.9	367.3	297.7	14:19:48	3
96.7	69.3	307.2	218.1	203.7	183.1	488.5	247.3	268.6	239.9	381.3	282.8	14:24:49	3
97.2	76.6	307.6	213.7	203.6	184	466	255.5	277.9	239.3	399.2	247.9	14:29:51	3
92.1	76.9	306.6	217.2	203.1	184.3	455.4	244.5	276	237.7	381.6	188.6	14:34:48	3
101.8	72.1	307.7	201.6	204.3	188.6	462	239.3	291.1	236.2	265.7	203.4	14:39:49	3
97.4	69	307.6	197.4	203	181.3	475.2	241.8	278.9	231.5	200.2	180.9	14:44:51	3
92.1	65.9	306.3	211.3	203.7	184.9	470.5	247.7	271.5	226.8	185.4	173.6	14:49:49	3
90.7	64.1	307.9	219.7	204.3	192.8	503	255	263.9	230.2	163.8	195.5	14:54:48	3
92.7	61.2	306.6	233.8	203.7	200	486.9	248.2	273.5	228.9	228.1	195.5	14:59:48	3
91.1	61.3	307.3	242.6	203.7	182.8	453.5	247.7	278.2	217.7	156.3	219.7	15:04:48	3
97.2	62	307.7	232.7	203.7	177.8	468.2	253.5	256.7	212.8	214.4	211	15:09:49	3
102.6	62.1	307.5	236.3	203.1	180.6	461.5	253.3	270.7	216.4	282.5	251.4	15:14:49	3
95.1	61.5	307.1	257.7	204.3	185.7	459.2	251.7	266.6	214.8	426.3	293.2	15:19:49	3
95.5	60.4	307.1	258.3	203.7	189.2	484.2	245.3	276.5	216.9	476	339.8	15:24:48	3
98.7	64.2	306.5	258.9	203.7	188	471	255.3	274	219.2	475.3	314.3	15:29:48	3
106.7	69.9	307.6	254.7	203.6	192.9	454.4	257.4	280.5	218.3	411	281	15:34:51	3
96.9	66.7	307.6	248.2	203	204.2	464.4	244.6	285.8	212.8	436.5	301.7	15:39:48	3
102.5	64.8	306.5	253	204.3	210.4	490.6	251.1	289.8	213.3	436.3	359.8	15:44:52	3
104.5	67.7	307.1	251.5	203.6	204.2	482.1	256.5	302.7	215.1	387.1	391.5	15:49:49	3
101.1	65.6	307.8	254.4	203.6	197.1	481.5	253.9	315.3	214.3	446.6	398.9	15:54:49	3
104.4	66.6	306.5	254.6	203	193.4	468.2	248.3	316.1	210.7	263.2	379.2	15:59:49	3
95.8	67.2	307.8	257.9	204.3	194.9	493.8	255.7	297.3	214.2	303	440.9	16:04:49	3
95.9	65	307.5	255.3	203.6	199.9	503.3	255.9	299.9	213.1	387	409.3	16:09:49	3
89.6	65.5	307.2	223.8	203	190.4	509.3	252.2	299.6	211.9	378.7	362.5	16:14:48	3
90.2	63.7	306.9	267.2	204.3	198.2	515.1	248.4	302.5	211.1	324.9	358.7	16:19:49	3
88.5	68.9	307.6	250.8	203	188.9	510.8	249.9	307.3	210.7	293.4	299.9	16:24:48	3
85.6	70.3	306.4	254.5	204.3	182.7	523.5	250.2	305.1	213.5	368.9	450.8	16:29:49	3
88.5	58.9	308	269.8	203.1	178.5	508.8	237.4	310.2	220.1	357.1	602.1	16:34:50	3
92.4	61.9	306.6	274.6	204.3	180.2	520.4	247.6	315.2	210.5	342.1	495.6	16:39:48	3
96.8	69.2	307.3	270.5	203.6	186.2	529.3	257.1	319.3	209.8	303.7	415.9	16:44:51	3
100.7	69.3	306.8	273.9	203	199.7	492.9	245.5	315.8	209.5	317.5	383.5	16:49:49	3
95.1	66	307.7	272.6	204.3	199.1	497.7	254.1	308.5	203.9	353.6	385.5	16:54:48	3
92.2	69	307.1	256.2	203.6	197.3	519.7	248.1	312.4	211.6	336.9	371.5	16:59:48	3
98.5	70.4	307	241.1	203.7	182.7	518.5	257.9	299.5	201.8	395	355.1	17:04:49	3
101.7	68	307.4	243.4	203.7	190	500.5	246.5	311.1	208.8	387.8	324.1	17:09:49	3
100.5	63.3	307.6	234.5	203.7	194	507.7	247.3	300.4	208.7	365.8	282.4	17:14:50	3
111.7	63.3	307	249.1	203.6	208.3	559.9	276.8	324.1	217.8	340.1	266.7	17:19:48	3
150.7	88.2	307	249.5	203.5	298.9	749	384.3	353.3	255.3	345.3	270.9	17:24:49	3
158.4	88.6	307.7	254.7	203.5	333.7	639.6	350.7	361.6	268.8	266.2	258.7	17:29:48	3
137.9	86.5	306.7	269.9	203.4	349.3	630.1	351.4	359.8	277.6	276.3	213.6	17:34:51	3
138.3	91.8	306.9	275.2	202.8	341.5	560.1	349.3	350.2	281.6	345.7	235.8	17:39:48	3
119.9	82.4	307.6	273.8	204.1	353.8	608.4	355.5	329.1	278.7	365	272.7	17:44:49	3
119.9	79	306.9	280.2	202.9	332.7	578.8	345.2	320.4	282.6	287.7	265	17:49:50	3
144	75.1	307.2	272	206.1	347.6	583.6	338.7	302.9	286.2	310	265.7	17:54:50	3
141.8	70.3	307.9	264	204	323.5	573.7	366.7	313.2	290.7	334.9	288.6	17:59:51	3
143.6	76.3	306.7	263.5	200.3	319.9	582.9	363.9	299.5	277.6	289.8	290.4	18:04:50	3
143.9	138	307.9	251.7	206	331.1	628.5	399	324.3	299.9	334.8	236.7	18:09:49	3
125.6	104.3	306.4	224.2	200.9	322.6	633.4	377.4	320.4	305.6	377.8	235.5	18:14:49	3
115.9	98.1	307	253.3	203.1	336.2	644.6	339.5	324.8	306.1	412.5	239.3	18:19:50	3
113.1	87.6	293	230.1	195.2	321.1	608.4	317.6	296.4	292.2	346.1	233	18:24:50	3
74.3	58.4	307.9	214.8	203.6	189.3	479.1	216.5	255.2	202.9	451.3	228.3	18:29:50	3
77.3	76.1	307	241.2	203.6	192.9	532.6	252.7	272.6	215.5	474.2	268.6	18:34:50	3
76.1	75.8	307.1	251.8	203.6	201.5	552.7	258.1	264.7	219.4	566.2	329.3	18:39:51	3
81.1	78.6	307.7	247.7	203.6	204.5	554.8	262.4	266.8	227	583.7	295.7	18:44:50	3
82.6	74.1	306.9	249.7	203.6	214.7	561.1	253	275.3	234.8	681.6	330.4	18:49:53	3
83.9	70.9	306.8	248.8	202.9	213.1	577.3	251.3	279.5	230.4	795.3	250.1	18:54:51	3
92.9	69.8	307.9	256.2	204.3	209.1	599.7	257	293.9	228.3	697.2	349.4	18:59:50	3
88.2	73.3	306.7	256.9	203.6	207.5	597.2	261.1	294.3	224.4	630.1	356.4	19:04:51	3
86.2	75.8	307.7	238.4	203.6	209.5	596.6	270.5	292.7	220.7	632	338.9	19:09:50	3
89.9	76.7	306.8	233	203.6	220.2	601.3	280.2	290.5	222.6	586.7	317	19:14:50	3
152	85.6	307.6	245.8	203.5	264.6	732.5	334	324.7	262.9	586.9	401.2	19:19:50	3
203.2	127.4	307.1	233.8	203.5	307.7	790	358.7	352.4	286.8	598.9	367.4	19:24:50	3
208.3	94.6	306.8	231.8	203.4	336	740.9	347.6	353.2	296.9	687.5	309	19:29:50	3
203.2	94.2	307.6	257.8	203.4	344.7	733.3	357.8	350	291.2	641.9	310	19:34:50	3
212	92.5	306.9	253.3	203.4	356.9	718.1	365.6	357.6	291.9	549.8	306.2	19:39:50	3
203.5	117.2	307.6	260	203.4	362.9	721.5	366.7	356.6	284.9	627.3	303.7	19:44:51	3
204.2	118.5	307.1	278.4	203.4	358.1	710.1	377.6	351.5	290.4	673.1	325.7	19:49:50	3
154.7	110.7	306.9	277.7	203.4	348.6	735.1	379.2	363.7	285.3	444.3	369.3	19:54:52	3
119.1	128.7	307.7	276.1	203.4	356.9	739.9	370	366	282.9	437.8	353	19:59:50	3
104.2	147.6	306.8	255.8	203.4	361.9	714	368.4	373.3	277.6	566.3	278.7	20:04:50	3
108.9	117.5	307.5	261	203.4	355.8	695.6	363.8	366.2	269.9	596.6	334	20:09:52	3
115.9	203	307	252.4	203.4	352.5	678.3	355.9	353.9	270.4	572.7	326.5	20:14:51	3
87.6	225	306.8	248.7	202.8	327.5	667.6	367.6	358.3	264.7	538.8	234	20:19:50	3
137.5	98.5	307.7	259.2	204.1	340.3	683.4	379.8	350.8	263.7	460.6	225.4	20:24:50	3
111.8	276.6	307.3	238.9	203.5	324	711.8	357.5	345.2	262.1	506	256.7	20:29:50	3
123.6	83.1	306.7	260	203.5	331.7	693.9	349.8	357.1	268.8	458.7	254.5	20:34:51	3
125.5	92.5	307.8	264.9	203.4	366.4	699	350.4	347.4	265.3	518.4	224.3	20:39:52	3
125.9	101.1	307.2	271.9	203.4	367.8	700	358.5	340.5	256.2	560.4	284	20:44:51	3
93.2	248.2	306.5	246.9	202.8	356.9	737.4	351.5	360.1	268.2	621.7	319.1	20:49:51	3
129.7	100.5	307.3	266.2	203.5	327.6	731.2	343.4	377	264.3	629.9	366.4	20:54:51	3
117.2	83.8	307.8	270.4	203.4	327	704.4	329.1	368.9	263	669.7	269	20:59:52	3
117.2	91.9	307.4	267.4	202.8	333.9	773.3	331.5	356.9	262.2	673.9	230.9	21:04:53	3
120.1	85.1	306.9	260.8	204.1	344.2	728.8	325.3	365.7	251	522.8	234.8	21:09:53	3
124.1	90.2	307.2	257.8	203.4	348.2	695	333.6	351.2	242.6	462.7	246.4	21:14:51	3
120.7	90.4	307.1	252.8	203.5	333.6	720.4	335.1	348.3	241.8	464.5	285.8	21:19:53	3
123.6	88.1	306.9	256.1	203.4	348.5	714.5	336.8	348.7	242.3	392.4	242.3	21:24:53	3
137	97.1	307.5	269.4	202.1	353.7	722	336.4	370.9	257.1	442.8	275.4	21:29:51	3
148.3	109.9	307.3	254.1	204.7	345.8	711.9	338.4	357.3	255.1	380.4	293.6	21:34:52	3
145	126.9	306.6	246.8	202.8	330.1	732.7	328.5	363.2	258.2	415.1	266.2	21:39:55	3
128.9	109.2	307.2	256.5	202.7	339.6	724.4	348.2	368.3	265.6	583.9	303.7	21:44:56	3
119.7	110.5	308	242	202.8	347.4	688.1	362.1	378.9	267	436.7	235.6	21:49:53	3
112.4	99.1	306.8	250.7	204.1	350.8	705.5	339.2	342.3	258.8	383.9	325	21:54:54	3
108	97.3	307.2	258.7	203.4	363.4	714.3	342.2	346.3	246.9	410.4	354.8	21:59:55	3
112	95.1	306.9	253	203.4	342.8	721	345.6	362.2	248.2	532.8	400	22:04:55	3
118.9	98	307.6	242.1	203.5	330.6	722	348.1	357.7	252.3	459.2	387.5	22:09:54	3
124	105.5	307.3	242.5	203.4	342.9	703.4	349.9	363.3	260.4	495.3	405.7	22:14:53	3
128	105.5	306.7	245.6	203.4	345.3	722.3	335.4	348.8	256.8	446.6	453.5	22:19:53	3
124.8	104.9	307.4	232.1	203.4	351.8	759.8	341.4	333.8	261	488.6	492.8	22:24:54	3
133	101.6	306.8	243.6	202.8	333	772	363.3	346.4	266.4	499.3	470.2	22:29:53	3
116.8	105	307.3	247.8	204	372.4	781.1	362.4	358.3	273.3	600.6	468.9	22:34:57	3
130	109.3	307.9	259.3	203.4	345.6	775	371.9	345.8	268.6	601	478.8	22:39:53	3
131.5	104.9	306.9	262.3	203.4	339	825.4	396.2	371.2	273.3	581.1	375.5	22:44:53	3
142.4	120.5	307.4	269.8	203.4	336.9	775.5	396.4	378.5	285.6	502	371	22:49:53	3
130.5	115.3	306.9	268.5	203.4	345.1	754.3	383.7	376	291.7	450.5	414.6	22:54:55	3
131.3	112	307.3	278	203.4	349.2	745.4	387.7	363.2	278.4	494.7	400.9	22:59:53	3
128	124.6	307.4	276.6	203.4	331.3	760.4	384.6	379.5	287.1	458.4	391.8	23:04:53	3
132.1	106	307.1	262.4	203.5	311.1	795.3	358.9	404	299.5	396.5	515.6	23:09:54	3
135.4	107.3	307.5	263.6	202.8	324.8	813.8	354.1	399.7	286.7	374.1	509.9	23:14:54	3
123	105.7	306.9	283.2	204.1	319.1	824.4	362	398.5	287	403.5	530	23:19:53	3
127.1	106.1	306.7	265.1	203.4	326.2	846.7	352	393.4	291.6	404.3	336.8	23:24:54	3
136.6	108.1	308	232.3	202.7	324.7	800.1	341.3	420.6	303.5	391.7	321.8	23:29:55	3
133.6	102.9	306.6	231.4	204.1	313.7	805.2	361.4	402.3	307	457.2	303	23:34:53	3
132.4	102.8	307.1	227.3	203.4	304	761.1	372.3	419	316.3	471.3	334.8	23:39:54	3
131	107.8	307.5	212	203.2	304.2	755.7	363.9	404	305.1	589.4	310	23:44:53	3
118	97.4	299.9	202.6	194.9	244.6	605.7	270.9	363.1	278.2	512.2	257.5	23:49:54	3
123	104.2	306.4	190.6	197.4	245.6	607.5	301.5	396.6	314.2	431	357	23:54:55	3
115.8	105.3	303.7	194.4	196.7	239.4	629.5	314.3	412.7	311	352.2	318.6	23:59:59	3
122.5	101.8	304.6	200.2	195.4	250.6	609.9	301.9	406.9	314.8	255.2	258.1	00:04:56	4	286
126	116.2	286.7	197.3	193.4	238.2	573.1	311.9	395.6	316.6	190.1	223.4	00:09:53	4
141.4	123	267.8	185	194.9	214.6	616.7	345.7	412.7	319.1	210.8	178	00:14:53	4
148.5	124.6	240	163.9	175.3	196.4	596.3	352.2	410.8	311.2	278.9	144.9	00:19:54	4
133.2	111.7	227.4	170.9	166.5	181.9	559.8	332.4	394.4	307.8	384.2	237.3	00:24:54	4
120	106.5	217.5	165.2	160.2	171.2	558.7	347	415.9	302.9	332.1	259.7	00:29:54	4
122.1	111.9	194.3	159.8	134.7	156.3	626	298.6	435.7	298.3	368.7	239.7	00:34:53	4
125.6	104.8	303.8	228.5	200.2	289.5	560.4	277.8	408.6	279.8	272.8	176.2	00:39:54	4
116.6	105.6	307	240	202.9	311	490	254.5	381.3	272.3	157.8	163.2	00:44:53	4
74.6	105.3	305.7	245	204.2	274.3	472.2	275.3	379.2	258.6	225.1	229	00:49:54	4
86.6	98.4	277.3	230.2	203.6	263.8	419.7	280.7	409.3	232.9	225.3	249.6	00:54:54	4
74.3	90.9	278.5	229	203	247.8	415.5	255	400.2	227.4	202.9	211	00:59:53	4
57.2	83.5	239.6	214.6	204.3	245.4	400.4	241.4	344.9	231.1	252.3	134.3	01:04:53	4
60.5	83.3	267.2	204.4	203.7	242	383	247.1	314.4	222	285.1	173.4	01:09:53	4
52.9	86.6	218.3	209.2	203.6	245.5	352	252.4	272.5	197.5	264.1	134.6	01:14:54	4
48.6	86.7	237.6	205.2	203	237.3	324.4	252.5	256.5	190.5	272.4	98.1	01:19:53	4
46.3	74.1	270.9	242	202.8	228.2	314.9	210	250.5	187.3	297.2	97.9	01:24:54	4
39.7	65.3	288.9	285.9	179.9	212.2	265.1	195.2	212.1	184.7	308.6	77.1	01:29:54	4
34.1	59.8	283.6	287.8	162	204.5	291.1	212.9	223.1	184.7	302.8	67.6	01:34:54	4
34.8	62.5	243.2	281.3	137.3	185.5	223.9	211.1	211.4	170.4	318.2	59.6	01:39:54	4
34	63.3	216.7	270.2	140.3	195.1	213.8	211.5	218.5	182.4	335.6	63.3	01:44:53	4
34.1	65	209.2	277.4	128.5	175.3	194.6	210.8	201.7	194.5	361.4	77	01:49:54	4
38.3	67.8	219.3	282.1	114.7	157.6	215.5	204.1	170.3	179.7	340.1	80.3	01:54:53	4
29.1	63.4	211.2	275.5	105.7	158.5	245.3	212.8	171.5	162.7	351.7	79.6	01:59:54	4
26.2	55.8	203.6	269.9	102.3	145	232.1	211.2	206.2	158.4	375.2	83.7	02:04:54	4
23.6	58.2	208.1	270.3	117.5	131.5	220.7	192.8	183.9	158.4	333.8	83.4	02:09:54	4
23.6	53.5	210	261.5	117	118.6	187.6	179.6	149.4	149.3	330.2	86.5	02:14:53	4
25	57.8	224.4	260.7	114.4	123.5	183.2	195.3	141.6	150	353.3	66.8	02:19:55	4
24.6	54.1	202.2	267.8	100.1	119.4	174.3	185.7	130	142.5	384.3	68.5	02:24:53	4
27.4	50.3	180.7	281.7	99.2	116.1	192.8	189.7	124.9	144.6	337.8	69.9	02:29:53	4
28.2	48.7	172.1	283	90.8	128.8	186.1	187	133.1	142.4	348.3	69.1	02:34:53	4
26.2	48.1	202.4	287.5	83.4	130.2	188.8	189.7	131.5	144.1	346.2	72.7	02:39:53	4
29	46.7	174.3	281.2	84.6	116.5	177.1	175.7	133.5	142.5	351.7	86.2	02:44:53	4
21.5	49.5	178.4	270.1	84.4	109.2	150.8	157.5	121.9	126.3	363.8	81.1	02:49:53	4
18.4	45.8	197.4	272.9	97.6	111.3	165.7	166.1	121.3	123.7	266.1	84.7	02:54:53	4
17	42.6	165.3	275.8	87.1	109.1	180.8	166.4	125.1	118.7	279.8	73.5	02:59:54	4
18.1	43.6	162.8	262.9	90.3	122	182.7	168.8	137.9	120.8	276.3	37.7	03:04:53	4
16.7	42.4	193.1	277.6	97.9	128	168.4	152.8	146.7	128.3	264.4	56.2	03:09:53	4
18.2	44.9	158.5	278.7	81.7	116.7	180.8	164.2	132.7	139.2	249.9	44.5	03:14:53	4
18.9	44.1	158.8	273.1	85.1	100.7	156.2	161.6	132.1	141.2	274	37.6	03:19:53	4
19.9	38.8	149.5	274.4	91.7	103.8	163	167.6	132.3	134.8	293.6	46.4	03:24:54	4
18.5	38.2	155	273.1	81.2	103.5	171	167.3	159	125.8	314.2	52.3	03:29:53	4
17.4	38.1	150.4	269.9	84.9	97.7	158.2	174.7	105	118.8	315.5	42.7	03:34:54	4
15.6	37.3	127.1	263.5	98.7	98	134	176.3	87.6	115.6	227.6	43	03:39:53	4
17.4	36.6	134.6	273.7	106.6	92.7	115.3	172.2	105.2	110.7	217.3	38.9	03:44:53	4
19.1	40.8	137.6	276.7	100.4	90.9	123.6	171.2	96.8	106.7	245.4	41.7	03:49:53	4
19.2	37.5	130.7	273.8	104.4	84.8	125.9	171.2	92.4	107.6	232.6	43.5	03:54:54	4
16.7	38.8	134.2	274.6	107.3	84.4	147.1	168.7	95.1	109.9	213.9	33.1	03:59:54	4
15.8	39	124.5	246.4	97.2	80.7	145	158.7	92.5	112.3	199.1	26.7	04:04:53	4
16.1	38	118.5	245.9	89.7	88.3	142.1	159.9	70.9	110.3	215.7	31.5	04:09:54	4
14.9	35.5	115	258.8	70.1	84.9	140.7	167.4	89	104.3	227.6	35.2	04:14:53	4
15.1	36.1	100.5	248.2	65.1	76.2	135	176.8	81	100.5	217.3	35.6	04:19:53	4
14.7	35.4	81.7	219.8	58.2	73.4	125	160.9	67.7	114.4	216.2	28.3	04:24:54	4
15	36.9	97.3	245.4	56.1	73.3	121.1	158.9	69.4	122	260.1	33.1	04:29:53	4
13.1	35.1	96.2	241.9	64.3	71.8	112.5	136.4	71.5	124.1	316.5	32.6	04:34:54	4
10	40.3	117.6	227	64.8	67.8	99.2	140.1	69.8	116.7	310	32.5	04:39:53	4
10.1	35	95.3	222.7	51.8	63.9	93.1	138.5	66.8	114.5	308.4	31.4	04:44:54	4
10.7	31.1	98.6	243.4	53.3	65.7	99	138.3	69	111.3	320.8	35.6	04:49:54	4
12	30.4	92.1	241	62.5	75.6	102.2	130.5	74.8	101.4	315.7	31.3	04:54:54	4
11.9	25.4	86.7	232.8	56.9	71.8	106.5	126.8	79.2	101.3	319.5	29.8	04:59:53	4
16.5	26.9	86.2	231.5	55	67.3	107	125	68.1	95.2	337.4	28.4	05:04:54	4
14.6	28.4	93.5	233.2	52.4	67.9	112	121.9	68.7	92	332.3	24.3	05:09:53	4
14.5	29.9	97.4	207.9	76.7	73.8	119.2	117.4	82.5	95.7	318.3	26.5	05:14:54	4
16.5	26.9	86.2	231.5	55	67.3	107	125	68.1	95.2	337.4	28.4	05:19:54	4
14.6	28.4	93.5	233.2	52.4	67.9	112	121.9	68.7	92	332.3	24.3	05:24:53	4
14.5	29.9	97.4	207.9	76.7	73.8	119.2	117.4	82.5	95.7	318.3	26.5	05:29:53	4
10.7	28.2	83.3	226.3	41.6	63.4	115.1	146.8	75.3	116.6	286.1	23.7	05:34:54	4
14.6	28.4	93.5	233.2	52.4	67.9	112	121.9	68.7	92	332.3	24.3	05:39:53	4
14.5	29.9	97.4	207.9	76.7	73.8	119.2	117.4	82.5	95.7	318.3	26.5	05:44:53	4
10.7	28.2	83.3	226.3	41.6	63.4	115.1	146.8	75.3	116.6	286.1	23.7	05:49:54	4
12.1	32.8	97.5	231.9	45.6	66.1	117.7	135	65.2	94	263.6	16.6	05:54:54	4
12.1	32.8	97.5	231.9	45.6	66.1	117.7	135	65.2	94	263.6	16.6	05:59:54	4
10.9	32	97.4	224	53.7	71.8	127.6	134.7	51.6	87.6	280.7	13.6	06:04:53	4
10.9	31.6	90.6	213.3	86.4	83.4	132.3	149.6	65.9	92.9	229	15.3	06:09:53	4
10.9	32	97.4	224	53.7	71.8	127.6	134.7	51.6	87.6	280.7	13.6	06:14:53	4
10.9	31.6	90.6	213.3	86.4	83.4	132.3	149.6	65.9	92.9	229	15.3	06:19:54	4
13.7	33.7	92.2	209	50.5	73.2	95.8	141.7	61.5	89.7	201.1	29.1	06:29:54	4
11.9	34	99.9	220.3	64.1	69.2	104.3	132.1	86.3	102	176.3	14.7	06:34:54	4
14.2	36.5	110.4	227.5	75.4	70.7	125.9	137.7	84.9	105.3	172	22.7	06:39:54	4
13	35.7	97.5	213.8	90	75.4	122.5	137.1	125.4	107.6	220.4	35.8	06:44:54	4
19.2	38.3	84.2	222.1	73.1	77	117.9	139.1	108.5	101.3	217	40.4	06:49:53	4
12.6	40.2	105.3	220.6	62.7	82.2	113.9	155.4	90.4	111.9	182.1	67.2	06:54:54	4
24.2	42.2	99.4	232.7	80.8	82.8	130.6	152.9	120.6	113.6	173.4	47	06:59:53	4
24.2	42.2	99.4	232.7	80.8	82.8	130.6	152.9	120.6	113.6	173.4	47	1899-12-31 06:04:53	4
11.6	36.5	105.1	234.2	94.5	94.1	143.4	150.9	132.7	105.5	100.2	42.4	07:09:53	4
19	36.9	157.9	226.2	106.5	102.7	227.6	160.7	154.4	108.6	115.6	54.1	07:14:53	4
20.9	37.9	140.7	229.9	91.3	110	216.4	168.9	170	115.6	181.9	83.8	07:19:53	4
22.7	32.9	185.1	235.6	118.2	108	197.3	164.2	172.9	119.4	208.7	95.7	07:24:53	4
27	37.9	233.4	239.1	126.6	111.6	183.5	171.1	177.6	111.2	216.9	105.5	07:29:53	4
25.1	39.2	221.2	245.5	179.3	122.1	181.5	188.6	185.9	121.8	232.7	92.3	07:34:53	4
35	49.2	240.1	243.1	164.2	129	239.8	177.6	212.4	127.7	216.9	87.6	07:39:54	4
36.1	50	241.1	234.6	175.5	112.3	224.1	158.1	251.8	132.4	234.2	107.6	07:44:54	4
36.7	41	244.2	238.2	184.7	123.2	212.8	155.7	261.7	135.3	290.5	132.6	07:49:53	4
42.9	38.5	273.2	251.6	192.3	135.8	250.6	158.4	288.4	148.4	255.9	145.2	07:54:54	4
52.2	40.7	265.9	265.8	203.2	148.5	263.6	168.8	311.3	162.3	206.6	99	07:59:55	4
74.7	49.3	300.5	268.1	207.1	174.8	354.7	173.9	283	159	176.4	76	08:04:55	4
110.8	51	306.6	273.6	203.1	176.9	359.2	178.7	275.7	166.4	285	83.6	08:09:55	4
123.7	56.2	307.7	286	203.8	184.9	335.5	185.5	314.5	178.5	284	97.5	08:14:55	4
125.1	53.3	306.8	282.1	203.8	188.4	323.4	208.3	310.1	178.1	434.8	143.5	08:19:55	4
100.7	55.8	307.6	288.8	203.7	198.1	339	222.2	313.1	198.2	367.8	149.5	08:24:56	4
93.9	78.4	306.8	287.6	203.1	204.8	299.6	223.8	320.6	210	384.7	129.2	08:29:56	4
68.6	59.1	306.2	294.4	203.8	185.5	289	190.7	304	207	299.5	169	08:34:57	4
76.6	66.2	234	171.2	203.6	139.1	332.7	193.8	360.7	227.7	303.2	207.1	08:39:56	4
77.2	76.5	231.7	139.8	203.8	139.2	432.1	188.1	367.5	249	292.6	193.6	08:44:56	4
77.8	72.6	248	128.6	203.8	146.4	396.8	202.2	364.2	256.5	239.4	157.3	08:49:56	4
127.9	82.4	273.3	150.2	203.4	132.4	397.3	204.6	373.7	259.6	274.9	251.4	08:54:56	4
111.7	74	263.7	173.3	197.9	119.5	450.6	239.9	391.5	259.9	283.3	232.9	08:59:56	4
92.6	76.5	288.2	193.2	177	109.6	460.8	265.8	374.3	250.2	186.4	264.3	09:04:56	4
117	73.4	301.1	182.8	197.1	114.7	473.2	259.5	375.2	255.3	104.6	305.7	09:09:56	4
148.5	72.7	293.2	146.2	203.7	107.3	499.5	239.1	358.4	265.5	105.8	263.6	09:14:57	4
168.3	66.4	301.5	153.3	201.9	114	505.7	249.4	365.5	280.4	135.5	255.6	09:19:56	4
176.9	69.7	306.4	148	204.4	111.1	514.9	234.9	349.3	281.7	160.4	225.2	09:24:57	4
157.5	89.8	303.2	180.4	203.7	115.1	521.7	218.2	365.8	275	181.5	265.6	09:29:56	4
162.4	94.6	306.7	186	203.7	136.3	541	241.7	384.4	282.6	349	241.3	09:34:56	4
158	95.8	307.3	147.1	203.8	121.8	547.5	271.8	394.9	277.6	298.1	171.2	09:39:56	4
167.1	102.4	307.1	159.4	203.8	130.2	560	282.3	388.1	291.6	278.9	192.3	09:44:56	4
174.7	83.3	307.3	183	203.8	129	570.3	268.6	373	297.3	369.3	256.9	09:49:56	4
178.7	84.4	306.8	189.5	203.8	130.8	560.8	265.5	403.5	290.2	412.3	256.7	09:54:58	4
167.8	81.3	307.1	189.9	203.8	125.7	541.5	275.5	393.8	283.4	309.2	270.3	09:59:56	4
164	83.4	305.3	187.6	203.7	150	516	294.8	364.2	299.1	233.9	264	10:04:56	4
152.1	85	306.3	202.1	203.7	163.7	509.1	297.7	383.9	300	241.1	245.9	10:09:58	4
130.1	83.1	306.8	187	203.7	146.7	523.8	306.8	388.7	290.2	230.2	261.4	10:14:56	4
153.5	84.9	307.4	182.6	203.7	125.8	528.9	308.5	393.4	281.4	306.7	239.9	10:19:56	4
133.8	83.5	307.4	168.5	203.8	121.2	540.8	294.1	391.3	288.9	374.6	227.8	10:24:56	4
147.8	83.4	306.9	188.9	203.8	105.3	546.1	287.6	370.7	280.4	321.5	275.2	10:29:57	4
139.7	91.7	306.9	203.9	203.1	117.3	541.4	307.6	373.4	292.6	334	305.4	10:34:58	4
156.9	106	307.2	202.1	203	132.9	565.6	311.5	376.9	308.9	342.9	311.6	10:39:59	4
159.8	106.2	307.2	183.3	203	136.4	535.6	305.2	355	302.2	309.3	308.1	10:44:59	4
153.4	117.6	307.3	190.7	203.7	130.4	557.3	327	352.3	300.3	327	312.8	10:49:59	4
150.5	104.5	307.2	222.8	203.7	132.6	575.6	351.8	370.6	299.3	362	266.5	10:54:59	4
166.1	110.3	307.2	221.2	203.7	134	573.6	347.4	373.1	294.9	460.2	269.5	11:00:01	4
157.6	100.8	307.2	214.1	206.4	129.9	595.1	334.7	367.7	298.1	555	292.9	11:04:59	4
161.8	104.4	307.4	201.5	201	137.5	612.4	347.4	352.3	301.8	567.6	270.2	11:10:03	4
166	104.5	307.7	202.9	207	148.4	631.1	334.6	339.7	285.3	403.8	312.2	11:15:00	4
173.6	115.4	307.2	217.1	203.6	148.9	563.7	319.9	359.1	291	420.5	317.1	11:19:59	4
148.3	105.4	306.9	205.4	197.4	162.4	560.2	314.6	384.9	298.6	385	314.3	11:24:59	4
141.8	115.6	307	216.3	202.9	165.7	603	329.5	389.7	286.7	359.5	312.1	11:30:00	4
135.4	110.4	306.4	235	206.2	174.7	564	317.5	354.6	284.9	318	360	11:34:59	4
154.7	117.3	307.4	213.4	203.2	164.8	534.1	317.8	351.7	295.1	323.3	370.6	11:39:59	4
152.4	117.6	302	194.9	201.2	173.7	506.4	311.7	308.7	306.1	295.7	359.7	11:45:01	4
154.9	115.8	290.8	199.9	195.3	174.5	518	299.7	340.4	305.8	251.3	280.9	11:50:00	4
149	118.6	296.1	193.5	190.2	172.1	501.6	316.9	284.9	285.8	210.2	248	11:54:59	4
150	128	299.2	188.2	193.7	170	519.4	322.1	305.6	285	203.6	229.5	11:59:59	4
153.6	113.3	296.5	191.5	204.8	173.5	523.7	319	318.9	279.8	151.5	237.1	12:04:59	4
195.4	124	264.2	196.5	173.3	157.3	564	325.3	343.1	274.7	176.4	280.2	12:09:59	4
162.3	122.9	274.7	185.4	184.9	170.3	521.8	329.4	328.6	275.3	138.3	304.3	12:14:59	4
147.8	128.2	291.4	200.9	201.5	158.4	544	329.5	348.4	281.3	141.6	312.3	12:20:00	4
145.5	122.5	306.6	228.3	207	162.3	617.7	328	345.8	281.3	239.2	329.7	12:25:00	4
140.4	118.2	300.9	226.3	203.7	143.8	642.2	332.1	374.3	289.5	272.9	320.6	12:29:59	4
147.1	128.7	306.7	231.5	203.7	132.3	713	343.5	390.7	278	224.1	339.8	12:34:59	4
140.9	128.1	307.2	220.8	203.7	128	744.2	339	396.4	270	296.5	192.5	12:40:01	4
157.1	136.3	307.2	220.8	203.7	120.8	780.6	351.4	427.9	278.5	202.8	198	12:44:59	4
158.1	137.4	306.9	201.9	200.4	113.9	780.4	364.3	422.2	274.9	354.1	324.2	12:50:01	4
188.1	136.6	307.2	211.8	203.7	122	734.7	363.7	440.5	254.7	347.7	363.2	12:55:01	4
175.9	128	307.7	207.5	207	139.7	743.3	355.7	440.5	254.7	292.7	282.5	13:00:01	4
184.5	132.8	306.8	221.1	200.3	144.7	787.5	371.7	435.8	267.5	211.7	245.2	13:05:01	4
199.7	131.8	307.6	229.5	207	157	762.2	382.1	414.3	272.7	239.2	296.5	13:09:59	4
172.1	117.4	306.5	210.1	200.2	145.7	776.3	374.2	416	272.3	242.1	204.3	13:15:13	4
185	131.8	307.6	240.9	203.6	158	738.6	391.4	423.7	272.9	259.7	247.6	13:20:00	4
175.5	125	307.5	248.6	207	155.8	755.2	415.8	433.2	281.4	278.9	290.8	13:25:00	4
162.5	125.9	307	218.4	203.6	140.6	759.5	405.2	449.1	283.8	236.4	272.2	13:29:59	4
134.9	116.4	306.9	198.3	203.6	136.7	679.8	381.8	443.2	281.8	243.6	284.7	13:34:59	4
142.5	96	307	156	200.2	148.4	585.6	370.8	423	285.3	158	296.8	13:40:01	4
147.9	88.5	307.5	174.3	207	147	585.6	370.8	423	285.3	143.4	291.7	13:44:59	4
166.3	95	306.7	179.4	199.4	145.9	611.8	391.4	419.5	296	128.1	290.9	13:49:59	4
153.1	89.6	307.3	174.8	206	144	612.4	383.7	438.2	296.1	117.9	281.6	13:54:59	4
116.7	94.6	306.7	203	200.3	149	669.4	374.1	440.7	310.6	132.1	273.4	13:59:59	4
122.8	105.2	307.6	211.1	205.6	167	635	401.2	449.8	322.3	184.4	305.6	14:04:59	4
118	102.2	307	161	199.4	163	632.5	407.4	414.9	317.4	253.8	343.2	14:09:59	4
125.3	98.8	306.3	175	203	168.6	610.6	408.1	418.8	320.7	221	331.3	14:15:00	4
124.5	99	293.1	204	206.1	173.3	629.1	397.4	429.9	337.6	222.1	314.2	14:19:59	4
120.4	104.7	303.8	213.6	203.5	176.4	587.3	396.1	424.3	328.6	243.6	313.2	14:24:59	4
122.6	115.7	306.8	200.6	200.2	175.2	612	388.8	435.8	334.1	299.7	345.2	14:29:59	4
116.5	121.5	307.3	201.7	203.7	157.1	616.8	437.1	452	338.5	285.1	398	14:35:00	4
121.7	118.5	300.7	198.7	206.2	165.1	599.6	425.1	431.7	336.7	233.7	434.2	14:39:59	4
124.4	121.6	307.3	204.8	204	166.9	587	420.1	432.2	322.4	236.6	340.2	14:45:00	4
126.1	126.7	306.8	182	203	154.8	610.2	413.6	428.5	320	226	289.2	14:50:00	4
133.4	125.5	308.1	187	203.6	162.1	594.1	401	434.8	331.6	253.5	312.5	14:54:59	4
125.1	115.8	306.9	187.2	204.3	159.3	620.3	429.6	426.8	336.6	320.2	319.6	14:59:59	4
133.4	113.6	306.9	173	200.3	159	645	430.4	432.5	327.1	392.7	310.5	15:05:00	4
135.2	113	307.9	182.4	206.3	160.9	624.4	399.8	423.9	318.4	372.6	353.2	15:09:59	4
133.7	108.4	306.8	201.7	204.3	159.1	637.5	408	436.3	313.6	343.9	352.5	15:14:59	4
150.8	108.1	306.9	220.5	200.3	160	652.9	392	423.3	308.9	297.2	326	15:19:59	4
174.5	106	306.9	223.1	207	157.7	629.5	393.5	420.1	296.2	313	266.2	15:24:59	4
190.8	106.5	307.1	218.5	203.7	146.1	616.9	422.9	430.9	296.4	325.6	247.1	15:29:59	4
180.6	99.3	307	232.1	200.3	144.6	594	429	431.9	303.9	388.1	270.3	15:35:00	4
161.7	100.7	307.7	220.5	207	160.6	633.7	413.8	432	305.1	292.7	246.1	15:40:01	4
170.1	110.4	306.7	219.7	200.3	164.9	689.1	394.2	425.8	301.2	345.1	259.8	15:44:59	4
173.9	104.9	307.3	215.2	207	161.8	690.1	375.6	440.8	305.2	322.4	303.4	15:49:59	4
177.2	104.1	307.4	207.1	203.6	171.9	649.6	379.1	451	297.3	253	353.2	15:55:00	4
159.9	111.8	306.6	212.1	203	156	610.2	366.2	434.9	294.4	261.9	322.8	15:59:59	4
163.4	130.9	305.2	213.7	200.8	148.3	657.4	385.9	429.5	294.2	298.4	318.6	16:05:02	4
187.4	131	305.5	202.7	201	146	633.1	387.3	418	303.8	277	298.4	16:10:11	4
187.7	115.3	305.5	202.7	201	146	633.1	387.3	418	303.8	277	298.4	16:14:59	4
163.3	108.3	309.3	199.3	203.1	154.7	614.2	390.8	408	310.3	233.9	246.8	16:19:59	4
159.9	106.7	307.6	229	207	170.4	591.6	410.1	416.9	304.5	263.7	273	16:25:00	4
154.9	105.1	306.2	230.4	203	156.2	590.3	397.3	417.2	300.8	309.4	272.1	16:30:00	4
153.2	100.5	308.1	234.6	204.3	153.9	624.8	379.3	407.1	305.1	427.1	283.5	16:35:00	4
154.9	109.7	307.2	235.9	203.6	154.5	601.4	405	398.1	314.6	427.7	350.5	16:40:00	4
144.4	124.9	306.4	213.4	203	153.4	583.8	405.5	397.7	308.8	404.2	388.9	16:45:00	4
149.2	113	307.7	216.6	203.6	151	595.1	406.7	386.6	305.2	318.4	405.8	16:50:00	4
134.7	118.6	306.8	191.7	203.6	147.8	560.8	379	390.5	299.4	427.2	370	16:55:00	4
147.2	124	307	177	202.9	148.4	575.9	412.7	394.1	254.9	339.6	452.8	17:00:01	4
144.2	105.8	307.4	218.4	203.4	156.1	581.9	391.6	403.8	256.2	258.4	372.5	17:05:01	4
143.6	104.8	307.2	209.8	198.3	164.9	616.1	390.4	395.1	261.7	213.2	313.5	17:10:01	4
132.2	108.3	307.8	209	190.2	170	621.3	377.7	388.9	271.5	273.7	278.2	17:15:02	4
138.1	106.6	305.5	205.8	187.3	174.4	548.7	364.1	378	281.3	311.9	275.6	17:20:01	4
134	106.7	306.7	196.5	199.5	178	549.5	376.5	378.1	287.6	324.1	316.5	17:25:01	4
123.4	104.4	301.8	154.2	195.5	171.4	535.6	359.9	371.8	298.3	297.1	289.8	17:30:01	4
113.5	99	292.4	176.8	186.6	164.3	528.9	359.9	355.9	294	316.7	276.3	17:35:02	4
114.3	98.9	273.7	169.1	173.6	155.3	510.6	346.7	354.8	293.8	243.3	283.3	17:40:01	4
113.1	105.3	280	161.6	173.6	146.6	548.3	351.2	353.8	303	246.8	301.8	17:45:01	4
122.4	116.4	279.3	165.7	187.6	147.4	519.3	344	349.7	305.5	256.5	362.9	17:50:01	4
129.1	114.7	278.2	198.9	191.5	156.9	529	346.6	331.7	306.8	228.6	440.5	17:55:02	4
118.6	119.5	288.1	198	183.4	155	539.6	364.3	331.6	322.2	204	362.6	18:00:02	4
115.1	103.7	287.2	190	178	161.5	550.5	383.6	332.4	329.1	190.4	292.8	18:05:02	4
110.3	101.1	293.2	207.5	181.1	156.6	562.1	384.8	331.6	310.8	261.9	282	18:10:01	4
101.7	99.6	302.3	212.4	180	160.2	568.6	369.6	347.7	312.8	375	319.8	18:15:01	4
101.4	94.3	302.9	202.2	187.1	159.5	615.1	386.7	351.1	319.2	212.6	408.8	18:20:01	4
105	115.9	307	196.9	177.5	166.8	618.3	377.5	343.3	308.3	246	403.6	18:25:02	4
102.8	108.2	306.4	201.5	186.3	160.1	700.1	379.4	340.8	313	224.6	243.8	18:30:02	4
93.4	99.5	299.6	198.7	178.3	163.1	639.5	354.8	334.6	314.8	204.4	248.9	18:35:01	4
101.2	88.3	307.1	184	190.6	177.8	612.4	372.7	321.4	298.8	221.3	218.4	18:40:01	4
100.3	82.2	307.7	204.9	202.3	168	667.5	400.6	338.5	301.1	216.3	249.5	18:45:02	4
101.3	82.8	306.6	198.8	198.6	167.5	683.3	394.7	336.5	314.2	219.9	252.7	18:50:01	4
97.4	86.2	308	196.1	198.4	170.1	678.8	395.7	317.2	322.3	268.3	301.2	18:55:02	4
98.8	123.4	306.8	208.7	198.6	171	718	391	336.6	328.7	331.2	233.5	19:00:01	4
104.6	101.2	248.5	196.9	156	167.6	686.5	393.8	345.2	349.9	302.9	277.5	19:05:01	4
106.7	100.2	249.5	216.7	161.6	167.6	698.4	423.2	362.1	359.8	386	288.2	19:10:01	4
111.5	95.5	254.4	203	152.3	173.1	679	443.8	370.3	356.1	402.6	292.3	19:15:02	4
120.8	111.7	263.2	204.6	152.1	173	686.4	406	382.3	349.4	379.7	352.5	19:20:02	4
117.5	282.5	252.3	192.2	146.3	179.1	699.4	398.1	385.3	350.1	361.3	351.3	19:25:02	4
119.1	297.2	255	190.8	154.5	178.9	688.1	368.1	374.9	338.9	349.2	400	19:30:01	4
109.6	290.4	240.8	185.4	158.5	165.6	704.2	354	377.8	336.8	345.3	441.4	19:35:02	4
106.9	287.2	243.6	168	163	165.4	719	345.7	401.4	328.9	268.1	372.5	19:40:01	4
111.6	297.4	253	190.4	162.8	172.7	702.3	343.7	392.1	319.7	304.2	337.3	19:45:01	4
111.4	291.8	238.5	186.8	175.6	168.3	702.4	328.2	397.4	317.6	223.7	299.8	19:50:01	4
120.5	286	238.9	180.4	168.3	167.9	686.7	340.6	381.5	312.2	273.4	241.1	19:55:02	4
128.5	295.4	259.6	194	169.7	164.9	671	338.8	377.1	312.6	360.5	241	20:00:02	4
128.1	214.4	257	209.8	167.3	167.7	677.9	368.1	368.9	312.7	451.8	353.5	20:05:02	4
122.6	97.8	242.7	209.6	164.2	169	676.2	392.1	367	315	451.4	246.8	20:10:02	4
110.1	105.3	258.2	218.1	162.2	173.4	702.2	401.9	390.8	313.4	417.5	297.5	20:15:01	4
115.5	94.7	259.2	222.2	169.2	179.1	670	403.3	382.1	313.4	393.9	289.9	20:20:02	4
109	100.9	247.4	199.9	169.3	176.2	706.3	397.7	357.3	315.7	432.8	273.2	20:25:02	4
121.9	101.2	275.4	202.1	170.3	173.4	720.5	374.7	371.6	307.9	366.8	300	20:30:03	4
118.3	107.2	241.2	213.9	170.5	169.9	678.3	370.9	359.7	314.3	379.8	368	20:35:02	4
116	110.6	248.7	220.9	177.1	176.5	690.9	388.5	365.1	313.1	438.6	481.7	20:40:01	4
127	112.7	250	223.1	181.6	171.8	718.5	389	368.3	319.3	402.2	416	20:45:02	4
120.4	137.1	262.6	225.5	173.5	180.2	765.4	375.2	382.9	315.6	421.8	379.1	20:50:01	4
121.2	125.1	256.3	222	168.8	180.7	751.7	359.3	384.3	312.1	477.3	334.8	20:55:07	4
116.1	120.5	247.3	212.1	169.2	179.9	719.9	381	372.3	321.9	505.1	307.7	21:00:02	4
108.7	111.6	253.3	215.5	172	178.9	737.9	393.2	374.8	323.3	530.5	301.9	21:05:02	4
106.9	116.2	267.2	224.6	172.4	177.1	805.7	389.6	391.9	314.7	463.8	281.8	21:10:01	4
117.6	127	257.9	223.2	175.1	191.2	762.9	390.9	392.3	309.4	531.5	281.5	21:15:02	4
118.5	121.1	261.7	215.3	175.3	197	781.9	348.8	399.8	303.1	656.4	367.7	21:20:01	4
119.7	129.1	270.8	218	173.9	199.5	846.7	355.2	387.9	316.3	524	384.3	21:25:02	4
119.7	130.5	261.5	221	181.8	206.8	801.3	370.4	386.1	317.8	382.9	345	21:30:01	4
110.6	112	265.6	218.2	185.1	195.9	796.3	365.8	400.3	310	372.5	324.1	21:35:04	4
112	111.4	254.4	219.2	193.7	189.7	791.6	370	392.6	300.3	371.9	308.3	21:40:02	4
113	146.8	251.8	191.9	190	187.7	795.7	371.3	371.3	311.5	395.3	355.3	21:45:03	4
108.9	115	264.8	220.9	187.5	180	790.5	399.2	377.7	315.4	355.4	376.3	21:50:02	4
109.1	109	257.7	232.9	155.2	129.7	802.3	386.3	383	317.4	336.2	315.1	21:55:02	4
115.4	105.2	273.3	227.5	146.9	106.4	764.1	379.6	410.4	307.6	310.6	338	22:00:02	4
125.6	109.4	264.3	232.8	185.5	173.6	781.8	409.5	393.3	321.8	266.4	332.4	22:05:02	4
115.4	105.2	273.3	227.5	146.9	106.4	764.1	379.6	410.4	307.6	310.6	338	1899-12-31 22:10:02	4
125.6	109.4	264.3	232.8	185.5	173.6	781.8	409.5	393.3	321.8	266.4	332.4	1899-12-31 22:15:02	4
130.7	138.9	254.9	222.6	199.9	177.1	792.4	419.7	387.5	314	281.1	286.5	22:20:03	4
124.2	110.3	249.6	222.9	199.4	184.8	807.8	426.5	386	318.2	310.8	287.5	22:25:03	4
123.2	101.9	251.8	231	197.6	192	823	400.2	392.7	320.1	373.6	368.7	22:30:04	4
118.3	104.9	269.2	227.6	200.5	211.4	817.5	380.8	391.7	302.9	427.6	497.9	22:35:05	4
124.7	142.9	269.2	230.9	200.6	195.5	812.2	382	379.6	294.5	451	370.4	22:40:02	4
127.9	115.2	270.1	228	203	208.1	801.3	385.8	378.5	312.4	393.3	438.6	22:45:02	4
124.8	104.6	275.9	229.4	201.6	222.6	829.1	386.9	395.3	314.2	411.2	505	22:50:04	4
134.4	106.5	274.9	232	202.5	219	810.6	384.1	401.1	313.8	325.4	441.7	22:55:02	4
155.3	115	288.7	242.6	202.7	210.8	817.1	408.5	404.9	321	318.5	468.4	23:00:02	4
161.9	121.9	258.4	189.5	202.6	190.4	830.5	412	428.4	326	364.3	399.3	23:05:02	4
160.5	120.7	259.1	212.8	202.9	172.1	841.3	405.2	440.4	334.3	434.9	337.1	23:10:03	4
145.4	152.9	253	214.7	203.3	191.3	858.8	389.4	434.9	335.6	427	381.5	23:15:02	4
128.2	280	260.9	202.2	197.9	208.3	911.6	377.1	437.6	318.5	413.2	346.2	23:20:05	4
130.5	156.5	251.7	210	190.1	208.2	915.9	391.5	455.9	314.6	372	313.7	23:25:08	4
129.8	194.1	240.3	202	178	199.3	873.4	393	449.2	323.3	380.8	367.3	23:30:02	4
123.6	125.2	306.9	212	201.7	194	808.7	397.5	432.7	317.7	393.8	408.9	23:35:02	4
118.5	133.1	307.3	212.3	185.1	168.6	822.6	397.2	423.9	323.2	403.9	408.3	23:40:02	4
115.2	137.3	307.3	212.4	185.2	154.8	788.4	368	416.4	338.8	340.1	352.1	23:45:02	4
111.3	217.8	304.6	197.1	180.6	153.8	781.6	348.9	421.6	332	420	388.2	23:50:02	4
123.5	106.6	286.5	212.1	162.1	145.3	741.7	367.3	449.7	330.5	418.4	339.2	23:55:03	4
137.6	221.4	271.6	199.6	162.1	139.8	732.9	341.9	451.7	323.7	430.7	290.5	00:00:03	5	287
128.4	141.8	254	181.3	172.8	128.6	689	325	443.7	305.9	399	260.8	00:05:02	5
148.9	141.7	242.5	164	152.5	123.5	675.2	345.3	432.9	302.8	385.5	192.3	00:10:04	5
134.8	145.3	244.6	173.7	153.6	111.4	679	356.9	419.9	302.8	344.1	284.4	00:15:03	5
133.2	163.2	232.1	174.5	143.6	106	658.5	346.1	407.4	295.4	287	191.2	00:20:02	5
137.1	92	216.5	176.5	136	109.8	565.3	329.5	413.4	290.9	297.2	189.3	00:25:02	5
125.9	96.7	205.9	174.2	131.5	107.1	555.5	350.4	428	278.9	267.2	182.2	00:30:02	5
98.6	109.8	307.6	243.9	202.9	222.8	530.7	329.8	398.5	272	319.6	167	00:35:03	5
81.2	91.2	307	255.7	203.7	264.5	469.6	338	391.1	279.2	305.2	138.4	00:40:02	5
77.2	86.1	306.8	263	203.6	282	417.1	330.7	349.9	287	268.2	147.3	00:45:02	5
83.8	83.1	307.1	269.5	202.9	293.2	422.9	302.1	352.6	294.9	185.9	122.6	00:50:03	5
59.8	87.8	307.8	259	204.3	297.8	450.6	285.3	358.9	299.8	143.4	115.2	00:55:02	5
49.4	86.4	307.6	270.3	202.9	278.9	382.8	284.3	356.9	313.8	72.7	132.2	01:00:03	5
75	76.1	306.5	274.4	204.3	274.6	368.6	295.1	328.6	285.9	94.1	115.1	01:05:02	5
74.2	85.7	293.6	273.1	205	258.4	319	292.6	310.4	280.3	78	100.1	01:10:04	5
52.3	85.4	296.6	262.3	202.2	256.9	310.6	294.2	317.5	281.3	121.8	84.4	01:15:02	5
46.7	85.6	287.3	281.4	202.9	275.8	286	289.1	296.3	274.9	97	81.6	01:20:03	5
45.5	83.6	304.8	302.7	203.5	243.1	295.3	297	265.3	261.9	69.3	92	01:25:02	5
40.7	86.5	289.2	302.8	201.5	243.6	284.6	268.2	256.3	264.6	79.2	141.6	01:30:02	5
34	69	261.7	298.6	203.4	241.5	247.3	282.7	230.6	271.5	103.4	135.3	01:35:02	5
32.2	98.8	246.9	300	197.8	222.2	229.3	244	212.4	263.4	105.6	132.6	01:40:03	5
26	67.5	209	291.9	177.9	211.2	221.5	227.9	196.1	249.7	95.9	121.6	01:45:03	5
24.5	67.1	226.8	286.7	164.1	194	251	214.4	215.5	255.4	109	175.4	01:50:02	5
23.3	70	204.7	280.9	151.4	184.2	202.5	227.9	176.5	250.1	98.1	114.5	01:55:02	5
22.5	78.1	219.4	283.4	131.2	193.7	221.2	215.1	221.9	232.9	116.4	136.1	02:00:03	5
26.2	73	198.2	282.7	127.6	186.8	272.3	206.9	193.6	225.7	114.2	135.6	02:05:02	5
23.2	69.7	228.4	292.7	104.8	176.5	234.8	233.1	228.4	211.6	184.6	113.7	02:10:03	5
22.5	58.9	203.4	288.7	118.5	180.7	258	224	203.7	209.2	184.9	130.5	02:15:04	5
19.8	52.8	186.1	292.6	108.2	173.3	194.4	208	161.6	209.1	195.7	167.6	02:20:04	5
18.8	55.9	185.7	300.1	108.3	162.9	199.8	219.3	158.5	204.7	182.7	187.8	02:25:04	5
18.8	54.5	177.9	277.3	94.9	164	204.1	213.1	141.8	205.1	186	133.6	02:30:04	5
25.1	53.6	225.1	295.1	83.4	161	208.2	213.2	128.9	198.6	155	144	02:35:05	5
24.9	60	241.9	295	81.6	161.1	141.9	202.2	132.8	191.8	143.3	125.3	02:40:05	5
24.2	72.6	202	291.1	80.8	164	95.8	108.5	136.5	229.2	114.5	115.7	02:45:04	5
16.2	59.2	198.8	284.8	95.7	148	105.9	154.8	159.1	186.4	136.4	116	02:50:04	5
17.3	56.5	215.4	285.4	128.1	147.3	116.2	180.6	192	173.7	188.3	100.2	02:55:05	5
21.7	53.1	225.9	280.6	137.4	146.4	111.3	187.2	218.2	191.2	168.4	84.1	03:00:04	5
20.2	50.4	194.2	285.2	94.9	139.8	126.7	181.5	142.4	175	146.9	77.4	03:05:05	5
19	48.3	186.4	273.6	78.7	125.8	122.7	183	145.1	168.4	173.1	80.4	03:10:04	5
18.7	48.7	164.2	255.8	77.3	124.5	120.2	173.6	137.4	181.5	182.9	84.1	03:15:04	5
17.5	51.2	164.7	275.7	82.9	117.7	126.7	181.7	139.7	170.3	181.6	82.2	03:20:05	5
16.8	48.4	170.7	271.1	70.1	129.4	114.4	163.4	154.7	155.1	165.2	72.8	03:25:04	5
16.5	47.7	159.5	248.3	70.7	115.1	94.8	160.7	133	145.6	144.6	62.3	03:30:04	5
16.5	44.8	154.1	249	68.2	127	107.1	156	120.3	152.3	167.1	52.5	03:35:05	5
19.3	58.6	165	241.9	73.5	115.9	111	133.4	124.1	127.5	170.9	60.4	03:40:04	5
19	46.2	162.4	259.6	67.3	101.3	89.4	140.5	106.7	119.7	168.5	59	03:45:04	5
17.1	48.3	167.3	250.3	62.8	91.1	92.7	127.8	117.1	111.9	151.9	45.8	03:50:04	5
19.5	66.7	164.2	253.7	62.3	97.7	111	120.4	121.7	115.9	146.3	46.9	03:55:04	5
22.6	38.3	135.8	247	60.8	103.1	87.4	100.6	106.4	109.8	160.1	49.7	04:00:04	5
25.7	38.8	125.6	240.1	60.9	87.7	121.8	101.2	113.5	108.3	165.8	46.9	04:05:04	5
18.1	32	133.4	250.3	62.8	96	88.7	104.6	103.7	121.6	166.4	45.5	04:10:04	5
17.6	33.3	124.6	257.9	61.5	88	88.3	99.8	96.3	126.3	174.3	40.9	04:15:05	5
15	39.7	119.7	257.7	59.9	97.6	77.7	95.8	91.3	114.7	188.8	41.2	04:20:04	5
15.8	32.4	145.9	264.3	57	106	82.7	96.8	89.6	155.4	165.3	47.5	04:25:05	5
14.8	33.5	151.4	268.5	53.7	103.1	80.3	96.9	94.1	138	201.5	48.2	04:30:04	5
15.1	29.9	142	271.4	53.2	103.9	76.5	104.9	106.2	102.6	222	47	04:35:05	5
13.2	30.4	121.5	269.6	54.1	102.9	66	99.5	96.2	101.9	202.4	61.2	04:40:04	5
13.6	33.7	151.7	263.4	54.8	97.4	80.6	97.1	95.1	105.5	204.9	67	04:45:04	5
14.1	33	163.7	258.4	56.5	86	86.6	101.8	100.8	96.1	195.2	58	04:50:04	5
14.2	32.7	154.8	257.4	52.7	98.7	86.6	97.5	97.7	96.2	195.3	47.1	04:55:04	5
13.1	32.2	146.4	245.1	50.4	94.5	80.2	102.8	81.9	99.2	183	46	05:00:04	5
12.8	33.4	130.1	246.3	52	94.6	69.9	110.8	82.5	104.1	178	46.2	05:05:05	5
14.4	33.4	120.2	249.6	49.4	97.5	62.3	89.2	83.9	113.1	172.7	49.4	05:10:05	5
14.1	35.4	115.9	257.1	51.6	99.1	67.8	102.8	81.9	118	130.5	50.3	05:15:05	5
12.3	34.2	120.7	242.7	53.8	107.2	69.4	83.2	81.4	104.5	119.8	55.9	05:20:04	5
12.2	86.1	98	243.9	44.2	106.1	77.1	88.9	77.3	107.7	69.9	59.8	05:25:04	5
13.3	211.3	89.2	226	49	102.8	69	91.3	74.1	107.4	60.7	49	05:30:05	5
13.9	129.7	102.5	220.6	48.4	109.4	65.6	98.8	70.7	101.2	78.5	48.9	05:35:04	5
13.2	24.7	144.8	236.1	50	92.5	67.6	113.9	73.3	102.9	82.8	67.6	05:40:05	5
13.7	55.4	132	237.1	46	95.8	59	97.7	61.8	101.3	79.8	61.9	05:45:04	5
12.6	25	125.3	219.5	42.6	91.9	55.5	102.6	60.2	104.1	83.2	57.2	05:50:05	5
11.4	26	91.4	211.1	37.9	91.5	55.3	115.4	63.7	103.2	83.8	50.4	05:55:06	5
11.4	26.6	109.7	215.3	37.6	87.2	57.4	120.6	72.2	106.1	87.6	49.6	06:00:05	5
11.4	29.6	125.1	248.5	38.1	91.5	59.5	109.8	71	109.1	81.5	57.4	06:05:05	5
11.7	37.1	115.9	231.4	48.9	87.4	69.2	120.3	76.3	108.9	81.6	51.2	06:10:05	5
11.5	27.9	111	246.6	45.9	82.1	84.6	103.5	87.7	112.9	87.7	68.4	06:15:05	5
12.4	24.7	103.8	236.3	76.6	102.4	82.7	90.6	111.2	99.5	25.4	76.4	06:20:06	5
11.5	27.9	111	246.6	45.9	82.1	84.6	103.5	87.7	112.9	87.7	68.4	06:25:05	5
12.4	24.7	103.8	236.3	76.6	102.4	82.7	90.6	111.2	99.5	25.4	76.4	06:30:05	5
14.1	28	113.7	239.9	72.4	89.1	107.4	132.8	159.8	105.5	10.5	70.1	06:35:05	5
17.3	32.6	158.8	234.9	96.1	95.8	81.2	149.4	107	106.9	10.3	64.1	06:40:05	5
21.7	31.5	131.8	240.9	84.6	89.9	112	148.3	139.9	113.1	11.7	73.3	06:45:06	5
16.2	30.9	120.3	234.3	73.7	90	100.5	165.7	121.5	124.4	10.9	80	06:50:06	5
19.2	30.4	154	235.7	86.2	93	100.4	155.8	143.4	120.3	12.7	87.3	06:55:05	5
18.3	30.4	165.1	245.7	75.6	99.6	115.7	156.1	119.8	123.1	10.9	78.5	07:00:05	5
16	30	158.7	247.5	107.7	104.6	101.5	166.3	119.2	126.8	14.5	75.8	07:05:05	5
16.9	28.5	232.1	245.4	125.1	98.3	138	134.6	145.7	115.1	17	118.3	07:10:06	5
18.2	28.8	293.9	254.3	126.8	91.9	175.3	132.3	180.6	120.3	78.4	95.1	07:15:06	5
52.5	46.2	257	265.1	173.7	94.8	217.8	152.4	213	118.3	57.6	94.1	07:20:06	5
77.2	73.7	240.2	267.9	168.3	107	234.4	173.2	214	129.9	79.5	164.9	07:25:05	5
65	62.2	232.7	271.1	181.5	121.6	287.9	200.9	222.4	133.3	74.7	200.4	07:30:05	5
46.6	87.9	213.3	252.5	166.2	112.3	275.2	196.3	228.9	134.4	80.4	181.2	07:35:06	5
28.7	44.4	233.1	257.5	180.9	126.5	306.6	187.1	228.7	147.1	74.7	144.7	07:40:05	5
33.5	40.3	275.5	264.9	174.9	139.5	256.4	178.2	245.5	154.2	35.3	117.7	07:45:06	5
38.1	47.6	273.2	267	179.2	151.1	300.5	183.9	251.6	163.4	36.3	128.9	07:50:05	5
37.4	46.3	279.7	279.4	184.7	164.5	318.8	188.8	259.4	175	22.6	149.4	07:55:06	5
47.9	42.6	293.9	288.4	202	171	293.6	186.6	279.5	182	24.1	172.5	08:00:05	5
50.4	48.1	306.5	297.2	192.7	187.8	309.6	217.4	277	175.3	68.9	145.7	08:05:06	5
64.1	53.3	306.8	298.8	203.2	222.3	308.9	213.1	303	188.3	118.8	188.4	08:10:05	5
82	51.5	306.7	302.5	203.7	215.3	357.9	193.5	336.2	189	162.2	212.8	08:15:05	5
77.5	50.9	307.7	299.7	203.7	217.4	404.8	195.6	328.9	194.2	171.9	205.8	08:20:05	5
74.5	50.5	307.1	297.2	203.7	212.8	429.1	215.5	309.8	197.4	132.9	195.3	08:25:05	5
62.3	50.6	305.8	296.8	203.3	212	410.7	214.8	343.2	204.9	91.1	182.5	08:30:05	5
76.4	64.2	190.8	194.8	140.8	79.6	410.3	242.4	358.5	241.7	104.6	195.7	08:35:05	5
81.1	65.7	196.9	191.4	163	79.1	424.6	251.1	403.5	238.7	88.8	146.8	08:40:06	5
89	59	196.8	194.8	157.2	80.1	407.3	257.2	412.7	247.3	94.9	161.9	08:45:06	5
95.7	64.4	217.4	203.2	162.7	90	417.8	270.4	415.2	267	95.1	188.3	08:50:05	5
97	64.5	241.3	207.5	179.2	99.1	451.4	272.4	401.8	267.7	79.3	233.4	08:55:05	5
102.6	66.7	250.4	211.2	186.9	114.9	441.2	269.6	413.6	265	97.8	245.2	09:00:06	5
91.2	74.1	245	203.1	185.9	118.1	471.4	262.8	410.1	261.8	69.4	302.8	09:05:06	5
103.6	85.4	250.1	218.1	196.4	113.7	541.6	271.6	396.9	272.9	39.7	254.7	09:10:07	5
106	81.4	277.5	219.9	195.2	107.9	514.2	262.6	384.7	278.9	43	226.7	09:15:06	5
108.7	78.2	258.8	222.1	185.1	114.9	531.2	276.3	382.6	289.9	82.5	275.1	09:20:05	5
110.6	78.8	266.1	211.3	193.3	114.9	485.1	289.9	380.9	302.6	133.2	313.1	09:25:06	5
106.1	84.1	248.6	184.3	193.4	119	505.5	314.5	319.4	293.9	94.5	299.9	09:30:06	5
108.2	96	254.5	192.3	190.8	116.8	478.5	270.6	372.6	300.9	75.7	278	09:35:05	5
103.1	81.4	260.3	189.2	202.2	114.3	435	282.8	340.7	282.3	59.8	268.8	09:40:05	5
92.6	68.2	264.6	197.1	197.4	103.1	428.9	288.4	345.1	285	40.8	291	09:45:05	5
109.5	73	275.6	185.5	198	104.2	452.2	287.2	353.8	296.8	73.9	233.9	09:50:07	5
94.2	81.4	252	188.8	192.9	111.2	481.3	317.7	324.1	320.8	66.5	250.5	09:55:05	5
101.8	98	262.2	205.2	197.4	113.8	478.9	318.2	321	321.9	71.5	257.3	10:00:05	5
109.7	101.8	247.3	190.7	201.2	117.5	481.5	317.7	329.5	320.3	123	222.4	10:05:05	5
110.1	91.4	265.2	202.2	201	120.1	508.6	293.8	321.4	316.9	132.7	281.5	10:10:05	5
118.8	82.7	272	190.7	203.4	121.5	540.1	296.8	334.5	316.5	158.1	373.9	10:15:05	5
118	73.8	283.6	171.4	203.7	120	529	303	342	324.9	179.3	318.4	10:20:05	5
128.6	80.6	291.4	184.9	203.3	122.2	540.1	296.4	346.9	323.2	273.3	325.4	10:25:05	5
128.8	82.3	288.7	196.2	203.1	120.6	556.4	310.5	351.3	319.2	208.6	345.6	10:30:07	5
129.2	84.7	274.6	187.3	204.4	121.3	561.5	299.2	346.1	312.8	209.5	298.1	10:35:05	5
109.9	81.5	280.5	182.3	203.7	124.5	572.3	306.9	327.1	299.5	224.3	269.4	10:40:05	5
115.2	82.7	284.4	192.4	203.7	120.4	552.6	359.6	368.2	314.4	214.6	238.3	10:45:07	5
130.9	83	285.6	197.9	203.7	115.5	580.2	374.6	360.3	320.9	171.1	249.1	10:50:05	5
132.9	91.1	273.1	197.3	203.2	127.7	555.2	351.7	330.7	327.8	168.3	253.8	10:55:05	5
127.9	86.2	271.4	186.6	199.6	126.7	556.9	335.6	343.4	321.8	153.4	251.8	11:00:06	5
137.1	89.9	273.2	200.5	195	146.4	521.3	340.9	336.7	314.9	190.8	252.6	11:05:05	5
144	89.3	281.8	216.8	189.7	152.9	539.5	356.2	343.2	324	203.7	241.8	11:10:06	5
117.9	88.4	281.8	209.8	196.9	137.4	570.2	374.7	353.5	316.6	211.3	184	11:15:15	5
123.1	87.7	253.7	200.2	201.2	130.5	580.5	366.8	362.2	305	168.5	175.7	11:20:06	5
118.2	100.4	241.9	192.5	199	138.6	534.2	378.8	365.2	312.1	163.7	210.2	11:25:06	5
116.3	138.9	230.1	192.1	194.2	145.2	552.4	407.5	344.1	311.8	133.6	216.9	11:30:05	5
113.9	145.5	250.6	184.6	188.3	151.1	516.3	411.1	324.3	308.4	153.2	241.8	11:35:05	5
108.3	143.4	245.3	162.8	185.9	143.5	516.4	396.1	329	300.2	173.9	246.1	11:40:05	5
119.9	143.1	254.8	188.1	182.5	143.9	501.7	402.6	322.5	311.6	233.8	246	11:45:05	5
100.1	135.7	246.2	187.1	189.5	153.4	500.8	384.7	325.9	317.1	185.2	272.7	11:50:05	5
107.6	132.3	253.5	177.9	188.1	152.3	483.6	365.6	332.8	318.1	183.7	274.4	11:55:05	5
110.6	129.6	265	156.5	190.2	157.5	545	359.9	329	318.4	289	255.3	12:00:06	5
104.3	86	225.7	156.4	167.6	149.4	584.2	352.6	347.9	315.4	239.5	212.5	12:05:06	5
100.4	88.9	248.7	177.8	172.1	160.1	596.7	351.6	323.5	285.7	243.3	222.4	12:10:06	5
106.9	88.1	253.6	179.6	186.8	162.9	597.9	342.1	323.9	296.1	200.5	286.3	12:15:05	5
112.7	84.6	270.1	161.7	198.9	165.8	673.1	372.5	352.5	295.8	249	313.9	12:20:08	5
125.7	86.2	258.3	163.3	203.8	155.8	662.7	387.7	345.7	304.6	310.8	286.4	12:25:05	5
111	92.2	274.5	183.7	203.6	145.1	625.9	375.4	355.2	318.6	337.8	251.6	12:30:05	5
117.7	96.9	291.7	176.9	203.7	135.7	706.8	371.3	357.7	304.8	264.4	259.6	12:35:07	5
127.5	89.2	298.4	173.1	203.1	122.9	703.8	348	332.4	283	262.5	261	12:40:08	5
132.3	88	302.3	178.5	204.4	125.9	690.8	334.7	344.7	288.6	284.6	341.4	12:45:05	5
137.5	89.9	306.8	179.2	203.1	126.6	729.2	375.6	352.8	292.4	259.1	303.8	12:50:06	5
140	95	308.2	182.8	204.4	130.1	731	381.9	350.9	297.9	276.4	359.3	12:55:07	5
139.8	94.7	306.6	178.9	203.7	130.3	749.1	372.4	375.6	290.2	173.5	379.4	13:00:05	5
130.9	82.3	304.9	156.9	203.7	128.6	710.2	372.1	369	293.4	155.6	343.6	13:05:06	5
138.1	90.2	301.9	171.5	203	142	699.3	347.7	346	287.2	175.2	453.6	13:10:06	5
145.3	86.1	302.6	176.5	204.4	132.9	679.3	341.4	348.8	293.2	196.8	407.3	13:15:05	5
117.3	92.1	291.2	170.1	203.7	131.7	671.7	340.1	368.9	289.2	175.7	399.1	13:20:05	5
108.1	85.8	271.9	173.2	203.7	135.2	626.7	353.7	369.3	297	194.7	389.4	13:25:05	5
109.9	87.3	270.3	200.5	200	132.2	633.2	358.8	377.6	298	228.5	385.5	13:30:06	5
113.1	88.1	269.9	201.7	184.7	135.4	630.2	343.8	371.4	308.4	298.8	360.6	13:35:05	5
107	80.6	266.5	153.1	180.9	140.3	603.9	347	357.7	312.2	377.1	352.5	13:40:05	5
101.7	75.9	259.6	168.2	166.3	140.5	600.7	372.3	348	314.2	343.1	351.8	13:45:07	5
105.3	126.6	258.1	177.2	165.9	129	594.7	416.6	359.2	329.4	394.7	341.6	13:50:05	5
119.7	111.9	256.3	178	173.6	121.5	587.5	446.4	379	322.6	546.6	385	13:55:05	5
108.3	84.7	254.3	194.4	158.3	127.6	614.1	465.7	378.8	322.7	521	383.4	14:00:06	5
103.9	88.7	262.9	200.3	154.7	133	605.2	428.1	376.5	333.1	507	404.1	14:05:06	5
105.5	90.9	256.9	197.3	165.6	128.2	571.9	419.3	370.5	325.4	500.5	363.1	14:10:07	5
96.6	97.7	266.1	185.5	169.5	124.1	601.8	428.1	375.1	339	309.3	383.3	14:15:06	5
106.5	108.8	253.4	198.2	167.5	131	592.4	424.3	367.3	339.2	277.1	345.8	14:20:07	5
118.7	103.3	261.7	200.3	170.4	133.2	607.4	424.4	367.8	329.3	323.5	303.9	14:25:07	5
104.3	113	257.7	201.5	162.1	131.1	576.7	411	365	348.1	280	323.4	14:30:07	5
107.9	121.1	265	198.4	168.7	135.6	572.4	405.8	363	352.3	127.2	265.1	14:35:08	5
92.3	108.5	255	197.5	171	141.2	561.1	361.1	352.9	342.6	149.6	328.1	14:45:06	5
104.2	109.6	263.9	170.5	169.4	146	604.9	379	384.9	338.3	162.5	317.6	14:50:06	5
131	112.1	273.2	196.4	170.5	139.6	614.8	374.7	383.6	315	148.1	322.7	14:55:06	5
104.2	103.5	262.2	200.1	170.9	136.8	615.5	402.2	379.2	316.1	168.9	316.1	15:00:06	5
93.9	102	259.9	200.3	167.1	137.1	592	378.7	371.6	322.5	161.1	318.8	15:05:06	5
94.8	96.2	264.6	189.2	171.7	144.5	571.5	372.6	360.2	335.2	113.4	359.5	15:10:06	5
92.6	107.7	269.6	211.9	173.5	150.6	591.9	380.1	369.8	348.4	122.1	335.7	15:15:07	5
96.4	101.5	267	218.6	166.6	141.5	580.5	367.7	367.6	331.8	124	295.5	15:20:06	5
97.5	102.4	258.3	196.1	171.7	143.2	592.1	371.7	373.3	329	122	316.3	15:25:06	5
107.6	95.2	269.4	147.5	184.2	140	571.9	398.1	369	333.7	156	283.9	15:30:06	5
126.5	97.6	291.8	160.7	185.4	147.3	560.6	376.1	387.6	329.6	305.8	318.4	15:35:07	5
131.2	101.5	299.8	147.7	182.6	149.8	595.9	389.2	379.4	313.2	186.1	320.3	15:40:06	5
140.5	97.1	273.6	147	173.6	141.1	571.4	394.1	371.1	319.4	227.5	306.6	15:45:06	5
133.3	114.3	267.1	149.8	177.1	132.6	575.7	404.3	377.7	313.8	218.1	342.6	15:50:06	5
125.6	99.7	189	121.5	185.9	138.3	576.9	427.1	387.1	312.6	253.9	375.1	15:55:08	5
139.4	99.8	252.5	175.5	176	130.5	573.7	392.6	380.4	307.4	393.8	376.8	16:00:06	5
131.2	102	260.3	181.8	171.7	130.8	565.2	382	403.6	314.4	233.4	395	16:05:07	5
132.5	90	280	188.6	177.2	127.9	583.6	370.6	392.1	299.1	234	467.5	16:10:06	5
138.8	91.4	281.1	206.3	170.9	134.4	590.3	369.4	390.7	295.4	416.6	426.9	16:15:06	5
130.4	85.5	299.6	210.8	176.6	135.6	647.6	350.6	392.2	280.9	339	401	16:20:07	5
127.4	93.2	280	203.5	178.3	134.3	642	330.6	388.4	279	282.3	443.2	16:25:07	5
121.2	103.3	282.7	204.6	170.8	128.9	624.1	345.3	398.1	283.1	254.6	523.6	16:30:08	5
124	110.6	279.9	194.7	181.7	144.2	622.9	338.3	392	289.5	228.9	466.7	16:35:07	5
125.2	110.8	289	206.4	180	155.3	675.7	343.2	374.5	278.5	209.3	428.6	16:40:07	5
130.1	130	292.7	208.5	174.2	154.9	614.1	347	373.6	289.8	242.2	377.3	16:45:08	5
131.5	113.2	304	206.9	166.8	149.8	629.7	347.7	379.1	291.5	153	395.3	16:50:08	5
130.6	108.8	305.6	210.7	166.6	149.6	660.7	358.1	381.3	276.8	183.6	493.3	16:55:08	5
144.5	101.6	298.8	212.2	178.8	147	683	370.1	387.4	279.1	305.5	308.9	17:00:09	5
131.8	107.8	300.7	182.2	182.6	147	678.6	365.8	380.5	289.1	292.8	272.6	17:05:08	5
125.9	106.8	294.9	196.8	189.7	149.3	687.1	364.2	359.1	289.9	237.1	264.6	17:10:09	5
141.4	97.2	292.3	182.7	186.5	148.9	629.1	350.5	365.5	302.2	369.7	284.7	17:15:08	5
147.7	106.6	297.1	193	187	145.9	625.3	354.1	354.2	290.2	285.2	342.2	17:20:09	5
134.5	105	300.5	209.4	177.1	144.4	609.9	371.1	352.3	282.6	310	293.9	17:25:08	5
119.4	99.4	294.8	192.7	169.8	142.1	619.9	388.4	356.9	290.9	293.3	304.7	17:30:09	5
113.8	88.3	306.5	201.1	164.3	140.9	603	383.5	331.7	275.3	250.1	267.8	17:35:09	5
125.9	86.8	298.3	151.9	172.8	145	647	384.1	314.6	262.8	187.6	223.5	17:40:08	5
105.3	95.4	293.8	189.7	175.1	143.8	589.2	381.3	344.6	282.8	362	237	17:45:08	5
108.8	88.6	275.5	167.5	176.1	142.9	640.5	368	375.5	295.2	257.5	248.8	17:50:10	5
104.4	84.7	275.7	154.3	189.9	136.2	652.8	365.9	372.4	294.3	137.8	256.3	17:55:09	5
97.7	93.1	295.7	190.5	202.2	138.5	602.3	360.7	364.8	299.7	155.7	302.8	18:00:08	5
105.5	97.9	304.6	201.7	194.7	141.7	600.5	378.5	365.3	297.2	76.9	252	18:05:08	5
109.8	92.1	300.8	198.1	201.7	155	620	387.6	381	298.2	216.3	253.6	18:10:09	5
117.3	88.7	288.4	174.6	204	152.3	651.9	385.4	385.8	294	332.5	281.3	18:15:09	5
116.5	88.4	288.1	190	200	148.5	639.3	394.6	376	282.1	305.1	266.7	18:20:08	5
150.3	89.1	289.6	191.1	199.9	152.2	662.7	393.7	374.3	271	324.1	260.8	18:25:08	5
140.6	96.9	274.7	167.6	187.7	152	661	396.6	365.7	277.2	252.4	208.6	18:30:08	5
131.9	94.8	283.4	200.5	195.4	159.5	682.3	370.5	371.7	280.9	283.3	249.4	18:35:09	5
118.6	102.4	285.9	202.8	190.1	161.1	687.1	377.5	363.6	267.7	320.4	346.1	18:40:08	5
127	105.4	293.1	208.9	193.4	155.7	691.1	373.2	358.4	272.9	383.7	304	18:45:08	5
147.5	107.5	292.1	208.5	193.7	162.2	690.2	373.6	367.6	287.5	301.7	284	18:50:08	5
157.8	106.5	279.3	204.9	187.4	165	662.7	353.1	374.2	281.9	292.8	351	18:55:08	5
160.4	108.4	296	205.7	186.7	168	653.5	341.4	365	282.6	352.9	379.1	19:00:09	5
148.6	103.8	226.6	193.7	161.2	154.1	685.6	328.2	373.3	286.4	330.5	289.4	19:05:08	5
139.7	103.3	216.7	181	160.4	154	663.5	345.7	369.4	276	314.7	316.7	19:10:08	5
126.9	121	207.9	172.1	159	162.2	668.4	363.2	367.2	287.4	312.8	278.4	19:15:08	5
127.5	109.3	211.7	193.1	165.5	172.6	672.1	368.8	383.6	293	371.3	252	19:20:09	5
113.4	119.7	219.9	195.2	169.3	170	688.9	367.9	373	294.8	380.2	315.9	19:25:08	5
114.9	103.2	223.2	161.6	172.3	166.1	694.3	382.9	376.3	288	306.4	299.9	19:30:08	5
110.9	107.7	217.1	188.6	169	157.7	693.9	369.1	347.2	275.3	270.6	253.2	19:35:09	5
111.6	118.7	212.2	196.4	165.3	158	739.1	380.1	343.3	286.1	312.4	274.3	19:40:08	5
112.2	118.9	221.5	201.8	160.4	160.8	699.8	374.5	361.3	292.7	334.7	319.9	19:45:09	5
116.4	114.6	232.3	191.7	165.7	162.1	703.8	380.7	376.3	289.6	346.8	348.1	19:50:08	5
125.1	109.6	220.5	193	156.4	163.5	691.2	365.5	383	290.7	357.4	278.3	19:55:08	5
127.4	103	233.4	194.2	162.1	165.2	724.9	377.2	376.5	297.6	404.6	280.5	20:00:09	5
131.2	98.5	238.3	197.8	158.6	171.9	737.8	384.2	365.4	298.5	422.4	368	20:05:09	5
115.8	95.1	248.5	197.4	155.6	170	724.7	364.3	363	286.1	519.2	337.4	20:10:09	5
114.6	93	221.9	167	162.7	163.2	708.3	368	382.9	290	364.1	325.9	20:15:11	5
119.3	100.4	234.1	197.9	157	164.4	711	354.6	377.5	300.3	284	326.5	20:20:11	5
112.8	98.7	236.5	195.4	168.4	166.7	670	348.6	370.2	301.6	331.2	339.4	20:25:09	5
103.9	95.9	233.3	186.2	180	161.9	670.7	346.7	349.3	287.6	327.8	393.6	20:30:09	5
102.3	95	237.9	197.7	181.9	164.2	709.9	359.4	376.5	288	260.2	318.4	20:35:09	5
102.5	102.7	240.6	196	186.6	170.8	693.8	359.1	361.6	280.3	328.4	334.2	20:40:12	5
115	97.8	264.9	211.2	181.3	160.5	718	377.5	372.1	281.6	314.9	335.9	20:45:11	5
113.7	91	249.9	208.4	178.4	163	698.4	353.6	373.3	284.7	299.3	351.7	20:50:09	5
131.1	93.5	246.9	208.2	173.7	163.1	766.7	370.5	378.8	274.3	342.9	409.2	20:55:09	5
128.2	99.9	238.9	205.3	169.7	166.8	731.1	375.5	390.5	271.3	365.6	436.4	21:00:10	5
129.8	123.8	236.8	205.6	165.1	171.6	738.9	366.4	360.9	266.3	481.5	421.1	21:05:09	5
120.3	105.3	241.9	205.6	169.2	176.3	751.5	386.9	344.3	262.5	348.9	392.7	21:10:10	5
128.2	97.4	245.5	206.5	175.9	168.4	728	418.6	337.9	268.1	378.9	401.3	21:15:10	5
125.2	93.3	248.5	192.2	187.5	166.4	735.4	422.4	366.8	276	357	401.3	21:20:09	5
131.5	93.5	259.8	220.1	186.9	179.7	729.9	410.4	354.2	269.6	465.5	417.5	21:25:11	5
143.5	95.7	252.6	216.8	194.2	177.8	774.7	415.2	355.4	265.2	283.6	397.5	21:30:10	5
157.7	104.4	267	218.3	187.9	174.2	764.4	420.5	332.8	277.7	371.7	352.4	21:35:11	5
150.7	105.2	268.5	224.4	189.7	172.8	800	400.8	329	272.7	316.2	396.3	21:40:11	5
139.3	93.1	280.6	220.9	188.2	169.9	819.8	380.5	348.2	279.8	399.2	450.3	21:45:10	5
153.2	98.8	269.8	210.8	195.8	170.1	802.1	414.1	353.2	275.3	408.4	481.2	21:50:10	5
158.2	95	279.7	212.2	199.4	181.7	800.8	408.7	377.3	269.1	357.8	418.2	21:55:10	5
151.6	95.2	271.3	205.4	199.3	181.5	817.8	397.9	379.9	266.3	430	398.3	22:00:10	5
147.6	99.7	265.4	204.1	200	184.5	812.9	384.3	387.1	284.5	340.5	433.6	22:05:10	5
147.2	99.6	271.6	212.5	201.1	189.7	823.1	375.8	379.7	275.4	377.7	403.6	22:10:12	5
145.4	99.8	282.5	203	199.5	182.1	844.5	370.3	369.7	267.3	308.4	439.1	22:15:11	5
163	102	278.9	204.6	197.4	178.3	867.3	373.8	368.4	267	329.4	397.2	22:20:11	5
156.7	101	282.7	210.5	196.2	172.2	823.5	383.9	388	264.2	330.8	381.3	22:25:11	5
154.5	100.5	276.7	213.5	200.7	172.7	868.9	387.3	374	271	455.2	491.5	22:30:12	5
146.5	103.7	272	221.2	200.2	168.4	857.5	382.1	383.8	267.6	322.1	538.1	22:35:12	5
150.4	113.9	261.6	219.7	202.4	171.9	826	389	379.3	260.6	353.4	601.8	22:40:11	5
148.5	171.2	256.1	223.4	199	176.7	857.7	409.6	372.6	265.1	378.5	538.5	22:45:12	5
151.4	150.5	252.3	216	202.1	171.8	836.9	416	395.7	271.8	434.2	492.6	22:50:13	5
145.7	129.7	247.8	217.6	202.9	173	823.8	442.6	422.2	278.6	540	491.7	22:55:15	5
146.7	120.3	248	201	205.9	182	870	448.4	431	283.4	569.7	500.5	23:00:14	5
139.1	169.9	246.9	192.5	200.2	170.9	866.5	452.8	438	302.1	422.3	445.3	23:05:13	5
142.3	138	264.3	177.2	202	162.7	865.1	467.2	442.8	312.3	446.1	389.4	23:10:13	5
137.5	125	248.3	181.8	201.8	161.2	876.1	477.2	447.8	311.9	311.2	423.2	23:15:13	5
142.6	125.7	252	200.2	201.8	170	863.3	472.5	458.5	309.4	287.3	420.6	23:20:14	5
151.8	134.8	255.4	189.5	197.7	163.5	839.2	469.4	458	304.3	273	453.3	23:25:13	5
138	123	244.2	179.1	193.9	164.5	851.1	473.5	458.9	315.8	246.3	507.4	23:30:15	5
134	107.8	304.8	191.3	203.2	151.8	808.5	452.3	435.9	313.7	251.7	460.5	23:35:14	5
119.6	105.6	307	183	203.7	143.5	762.8	434.4	426.9	302.5	271.3	390	23:40:16	5
130.1	122.8	295.7	177.3	202.6	141.8	793.1	417.4	423.4	301.8	405	348.6	23:45:14	5
152.9	122	287.8	172.6	195.3	136.2	767.7	405.1	416.2	308.2	407.4	339.5	23:50:15	5
131.5	107.6	274.7	160.9	193.1	142.9	740	374.8	427.5	310.6	385.7	304.8	23:55:14	5
121	101.2	269.4	172.6	195.1	141.9	727.1	361.9	415.2	314.8	373.1	321.6	00:00:14	6	286
115.3	98.9	251	175.6	183.7	137.6	672.5	372.3	423.9	328.2	432	324.2	00:05:13	6
118.7	100.2	238.3	151.6	173.9	129.5	661.5	367.8	417.2	314.7	451.8	209	00:10:14	6
121.2	112.3	236.1	164.3	168.2	114.1	620.5	371.4	397.7	305.1	490.6	231.4	00:15:14	6
114.7	119.8	222.3	148.7	151	111.4	603.5	365.6	396.1	308.4	329.1	258	00:20:14	6
123.5	120.6	207.5	158	141.5	109.2	580.9	360.8	405.2	308.5	360.2	183.6	00:25:14	6
140.2	113.1	203	159.4	131	101.1	555.5	342.7	424.6	312.8	309	209	00:30:13	6
129.5	102.7	302.3	234.4	203.3	273.3	505	305.6	416.7	284.2	427.8	154.2	00:35:14	6
119.8	113.1	307.2	235.2	203	299.4	490.7	286.6	415.6	277.3	439.9	142.1	00:40:17	6
89	111.6	307.9	243.5	204.2	304.9	503.4	306.5	385	280.2	403.1	165.3	00:45:14	6
97.8	117.3	306.9	250.8	203.6	296.2	468.9	282	351.2	265.8	336.4	208.2	00:50:14	6
90.8	118	307.7	260.5	202.9	310	435.4	276.1	339.9	260.5	242.4	130.8	00:55:15	6
90.1	113.5	306.7	253	204.2	316.5	363.3	289.7	345.5	245.8	275.3	90.6	01:00:14	6
105.3	115.2	307.1	252.3	203.6	302.6	352.4	276.2	322.3	238.5	273.4	106.2	01:05:14	6
90	104.8	306.8	243.2	202.9	303.9	337.3	253.8	314.1	230.9	277.8	96.3	01:10:15	6
92.7	101.3	307.2	253.3	204.2	293.7	299.2	256.3	276.9	236.1	277	102.4	01:15:14	6
87.2	101.9	298.5	272.6	202.9	296.5	307.4	266.1	249	230.7	283.8	125	01:20:15	6
76.8	105.3	297.1	301.7	204	301	259.3	246.3	246.7	229	231.1	142.5	01:25:14	6
103.7	99.1	269.8	305.6	202.8	292	246.3	247.6	225.7	236.9	243	105.6	01:30:14	6
121.6	92.4	236.2	304.6	197.7	287.9	224.4	241.8	206.9	240.3	314.6	105.7	01:35:14	6
129.1	90.5	267.1	302.6	197.8	267	276	243.2	213.7	226.4	274.1	112.2	01:40:14	6
148.7	87.2	279.3	300.3	197.3	263.2	242.6	236.6	180.1	220.6	290.7	80.2	01:45:14	6
137.3	81.4	260.3	297.2	178.1	232.7	242.5	230.7	180.9	221.9	381.8	71.5	01:50:14	6
118.4	67.3	240.7	297.8	163.7	205.7	198.8	231.1	155.8	209.5	289.2	59.5	01:55:14	6
132.5	62.8	229.2	296.5	152.6	198.4	196.8	235.6	144.9	189.6	182.6	50.9	02:00:14	6
116	65.6	208.3	295.1	136.8	203.7	230.5	219.7	149	172.6	144.5	48.4	02:05:14	6
104.2	59.4	188.8	292.2	134.3	199.6	214	218.7	144.7	173.2	137.7	51.4	02:10:14	6
96.3	57	182.3	291.6	137.6	195.6	207.8	201.3	129.9	167.9	126.5	48.6	02:15:14	6
88.1	57.4	155.4	280.2	126.5	182	227.3	195.3	127.2	151.4	106.8	41.1	02:20:14	6
87.1	55.2	154.5	290.7	121.7	170.3	263.6	206.8	138.9	139.6	137.6	66.7	02:25:14	6
59.2	53.8	144.4	271.8	116.5	164.4	224.1	205.9	115.3	140	131	105.7	02:30:15	6
26.7	60.3	165.8	288.9	104.7	161.3	220.7	192.8	103.9	136.1	100.8	117	02:35:14	6
36.1	61.3	182.7	291.1	106.2	153.8	220	203.9	101.7	135.2	114.2	61.7	02:40:15	6
28.4	69.2	193.4	288.6	119.4	157.9	186.4	212.7	98	133.3	116.9	65.7	02:45:14	6
30.1	65.6	184	290.3	105.8	156	182.1	202.8	92.1	137.5	108.6	67.7	02:50:14	6
24.8	66	187.6	293.5	112.9	163	209.7	203	103.2	140.1	112.3	65.3	02:55:14	6
21.5	74.1	177.6	292	104.4	157	243.1	194	112.3	130.2	116.2	45.4	03:00:14	6
20.2	65.1	169.9	267.4	115.3	159.5	226.7	184.5	113.2	136.7	115.4	41.6	03:05:15	6
20.9	60.7	149.1	257.3	108.5	155.9	221.8	176	99	137.2	102.2	41.4	03:10:15	6
23.6	59.7	153.8	260.7	114.5	151.6	190.4	163	93	142.5	101.8	39.2	03:15:14	6
26.9	64.9	192.6	288.4	109.3	146.1	141.2	137.6	118.8	146.4	122.7	36.9	03:20:15	6
25.1	53.2	187.1	294.6	94.4	128.8	133.1	134.8	98.1	146.9	137.8	40.7	03:25:14	6
23	48.4	139.9	282.7	89.6	114.7	133	142.7	111	133.8	67.2	33.7	03:30:15	6
23.1	51.4	128.1	283.5	79.2	109.6	100.6	136.6	91.4	139.9	128.6	33.7	03:35:14	6
21.1	50.8	139.9	286.6	79.6	99.4	105.3	140.5	86.7	144.8	142.4	35.4	03:40:14	6
18.2	48.8	117.8	271.6	78.6	98.4	99.7	133.5	86.5	140.8	198.8	31.2	03:45:15	6
17.4	49	129.1	273.8	79.2	98.1	105.3	136.5	109.2	144.1	163.9	31.8	03:50:14	6
19.6	53.6	128.6	271.7	77.5	95.7	102.8	150.3	91.7	133.2	198.6	38.6	03:55:15	6
22.7	57.9	127.2	286.2	76.5	90.5	99.5	158.8	85.5	122.8	191.5	37.2	04:00:15	6
21	50	129.2	285.9	80.1	98.1	101.8	152.4	83.3	129.1	174.2	41.3	04:05:15	6
18.1	49.2	140.8	282.4	79.2	104.1	108.8	149.9	77	139.3	158	39.9	04:10:14	6
18.1	50.4	132	252.8	83.1	91.8	110	154.8	90.4	135.4	153.4	33.6	04:15:15	6
17.1	50.4	119.2	261.2	64.9	89	91.8	154.1	73.5	123.2	181.9	38	04:20:14	6
18	49.9	125.3	271.2	61.7	86.7	113.4	162.8	96.5	121.5	272.3	33.2	04:25:14	6
17.9	52.3	106.8	254.1	70.7	90.1	122.3	155.9	104.8	128.6	218	42.2	04:30:14	6
19.9	54.3	105.6	265.2	70.2	95	99.6	145.2	105.1	123.3	184	50	04:35:15	6
19.6	50.8	96.4	250.8	75.2	98.5	110.9	155.4	93.3	114.1	166.3	32.1	04:40:15	6
21.6	48.7	108	271.9	72.7	104.1	131.1	146.4	85.7	120.2	161.8	31.7	04:45:15	6
20.7	48.8	117.3	280.4	70.3	104.6	113.2	159.5	113.5	118.4	157.1	32.1	04:50:15	6
18.1	49.7	110.2	277.6	63.3	97.3	108.7	164.4	103.9	117.6	155.7	33.3	04:55:15	6
17.6	45.3	111.9	274.2	62.6	92.7	106.4	154.2	74.5	119.7	140.6	33.9	05:00:15	6
17.5	50	126.2	272.1	60.4	91.7	100.8	150.1	77.9	114.9	54.3	30	05:05:16	6
15.7	39.6	132.5	268.8	62.1	92.2	109.2	156.3	101.7	114.2	41.6	36	05:10:16	6
15.4	46.1	122.9	265.6	64.2	95.7	96.9	165.2	110.8	111.1	34.1	36	05:15:15	6
17.8	55	115.8	266.2	55.5	87.2	86.3	171.9	87.3	101.4	41	56.7	05:20:15	6
19	58.9	116	267.3	59	86.6	83.1	184.3	57.4	99.3	45.5	45.6	05:25:15	6
20	59.3	47.9	118.5	70.5	109.4	95.8	176.7	66.8	122.7	39.6	36.3	05:30:15	6
18.8	52.8	85.4	140.1	87.5	114.9	99	181	71.5	105.6	44.8	30.8	05:35:15	6
15.6	53.5	88.4	173.5	63.7	132.5	91.2	187.7	66.1	119.4	47.3	45.2	05:40:15	6
17.9	56.4	90.3	172.4	53.4	133.6	99.2	191.1	82.3	128.5	39.8	53.8	05:45:15	6
20.1	61.4	91.8	169.5	53.8	132	103	182	73.6	123.5	41.7	53.4	05:55:15	6
22.2	80.3	92.1	191.6	50.9	135.9	114	166.1	95.3	126.2	37.5	50.8	06:00:15	6
50.4	62.1	86	189.5	43.2	113.2	115.3	167.2	60.6	135.8	46.5	64.4	06:05:15	6
22.7	57.4	90.2	196.5	50.4	102.8	105.7	153.2	96.6	139.4	35.1	69.9	06:10:16	6
23.3	57.9	102.8	232	48.6	102.8	105.9	160.6	67	132.6	43.1	76.7	06:15:15	6
23.3	55.6	110.1	242.5	50.7	99.8	108	172.2	83.2	143.1	43.8	81	06:20:15	6
25.6	44	106.6	234.5	54.8	111.2	125.5	153.1	64.5	128.7	88.9	94	06:25:15	6
22	36.2	106	225.7	72.6	103.2	130	153.6	83.4	121.5	93.8	104.2	06:30:15	6
19.9	36.3	123.2	261	60.1	102.6	117.5	167.7	87.2	127.8	100.5	125.3	06:35:16	6
18.4	38.4	112.8	265.6	66.2	107	104.6	163.7	85.8	125.3	104	133.8	06:40:15	6
18.8	36.6	125.6	242.1	75.1	101.7	128.3	169.4	83.6	120.7	108.6	133.4	06:45:15	6
17.6	35.7	132.5	245.6	60.8	94.9	127.4	168.2	103.2	131.8	105.7	137.3	06:50:15	6
17.2	52.2	128.4	271.2	68.9	96.4	119.3	177.5	90.2	126.2	110.8	175.4	06:55:16	6
16.3	33.6	142.7	273.6	99.9	93.9	103.8	147.2	95.4	114.6	68.2	156.2	07:00:16	6
20.4	29.1	148.6	276.5	96.9	93.2	117.1	123.1	123.7	105.9	56.8	146.1	07:05:15	6
22.2	33.8	153.7	277.7	108.3	96.1	153.5	120.9	148.9	105.8	55.4	150.1	07:10:15	6
22.2	35.2	176	281.6	108	95.5	175.5	113.6	148.9	103.1	55.6	152.3	07:15:15	6
25.2	34.1	159.5	279.8	93.3	104.8	158.2	120.3	181.3	107.8	39.6	167.5	07:20:15	6
33.7	36.4	169.1	276.1	97	107.8	135.8	115.6	179.6	118.2	42	152.3	07:25:15	6
47.9	38.5	216.4	281.5	123.8	107.4	189.5	118.9	202.5	126.2	49	198.3	07:30:15	6
47	43	186.7	277.4	110.1	124.9	210.5	120.8	213.7	124.1	68.7	212	07:35:15	6
47.5	43.7	175.6	274.4	112.5	132.5	240.8	125.5	203.4	131.5	67.8	190.3	07:40:15	6
45.2	46.9	221.2	261.6	128.1	133.7	219.1	135.6	216	130.4	89.2	164.9	07:45:16	6
45.5	48.3	208.6	267.8	145.7	156.9	235.8	142.5	233	141.8	87	178.4	07:50:15	6
49.7	47.1	262.1	280.5	142.5	166.3	250.9	130.7	176.8	155.3	74.8	211.8	07:55:15	6
53.1	52.3	276.9	285.8	177.3	167.9	250.4	151.9	205.4	141.1	68.1	209	08:00:15	6
58.1	63.7	257.2	285.1	185.2	180.1	288.6	157.5	253.6	142.9	76.8	187.6	08:05:15	6
54	59.1	271.8	296.8	195.2	202.5	340.9	190.9	265.2	154.5	125	180.7	08:10:15	6
57.1	50.6	270.4	296.3	200.6	209.8	362	190.4	329	157	159.7	108.7	08:15:15	6
60.8	46.7	306.4	300.3	202.9	218	346.3	207.1	343.7	164.5	185.3	129.6	08:20:16	6
66.3	47.4	306.9	297.6	204.3	220.1	345.8	204.4	343.6	167.9	168.8	109.6	08:25:15	6
116.7	52.6	300.7	288.3	198.8	220.6	328.7	203.5	311.4	172.5	132.4	96.5	08:30:15	6
71.2	59.6	163.8	134.2	95.7	73.9	382.8	254.4	330.2	210.5	141.5	93.8	08:35:16	6
62.8	68.1	168.5	150.7	95.2	61.9	387.5	265.6	370.7	211.8	201.7	158.3	08:40:16	6
75.4	82.3	181.4	146	100.3	69.4	388	267.3	376.6	217.8	297.6	173.6	08:45:16	6
81.3	86.5	192.5	154.8	113.6	68.1	372.2	265.2	376.2	232.7	315.9	206	08:50:15	6
65.3	78.6	204	162.7	118.4	80.5	394.8	268	353.7	251.4	414.8	202.9	08:55:15	6
64.9	95.2	219.7	166.4	131.9	86.3	404.8	271.4	398.5	247.5	433.4	260.2	09:00:15	6
91.5	93.4	218.6	170	129.7	90.2	384.8	256.2	378.1	251.1	454.1	275.5	09:05:15	6
104.7	91.9	222.6	165.5	128.5	88	427.7	243.9	376.1	247.5	375.6	211.6	09:10:15	6
97.1	95	238.2	172.7	136.3	83.4	427.2	240.5	374.4	255.8	420.4	285.5	09:15:17	6
84.3	75.4	227.7	175.3	135.9	87.1	424.2	239.4	373.9	259.4	473.7	285.8	09:20:17	6
79.3	68.6	215.8	160.9	140	88.9	424.8	266.8	382.8	272.9	462.3	321.9	09:25:16	6
83.5	70.1	227.1	171.8	146.4	87.3	422.4	268.8	363.9	280.7	496.8	359.7	09:30:17	6
90.7	74.3	231.4	176.2	145.9	94.9	448.3	276	361.5	282.7	462.5	338.2	09:35:16	6
93.5	77.7	230.7	182.5	149.3	101.4	446.8	282.6	356.2	294.3	406.5	368.4	09:40:17	6
87.1	78.5	244.2	181.8	162	105.8	444.2	288.3	407.4	291.2	346.6	345.9	09:45:17	6
96.6	94.6	239	175.4	170.9	117.3	477.8	305	410.2	298	353.5	260.2	09:50:16	6
95.2	80.5	240.8	184.6	161.7	111.7	463.4	318	395.2	304.5	303.3	267.6	09:55:16	6
105.3	80.9	224.8	173	156.2	109	460.7	313.2	360.9	309.2	330.4	260	10:00:18	6
106.7	85.7	228.2	168.2	147.3	112.7	468.6	322.5	358.2	329.9	196.7	322.3	10:05:17	6
103.6	85.7	248	180.8	150.8	122.2	462.7	348.3	347.9	326.2	119.3	310.3	10:10:16	6
121.6	88.4	261	150.5	183.3	127.2	482.6	364.9	374.7	329.2	138.5	280.5	10:15:17	6
120.1	99.9	284.3	180.3	200.1	133.6	522.3	342.7	373.5	317.5	146	237.4	10:20:18	6
122	154.6	301.4	200.8	201	134.7	569.9	356.5	378.4	312.2	240.8	217.2	10:25:17	6
113.3	157.4	303.2	203.2	199.3	141.1	599.7	342.8	386.7	311.2	222.4	235.4	10:30:16	6
133.3	167.6	302.8	180.5	196.1	146.3	624.1	366	381.8	312	185.1	254.7	10:35:17	6
137.8	127.9	306.5	221.1	197.5	140.7	639.7	349	383.5	312.8	340.9	285.8	10:40:16	6
124.5	106.3	306.9	208.8	201.1	133.8	621.5	383.2	407.3	323	310.6	285.5	10:45:16	6
139.1	114.2	307	212.3	203.6	118.2	643.1	385.1	410.1	307	211.1	290.4	10:50:17	6
141.5	123.1	307.3	223.4	202.8	115.2	618.8	393.6	404.3	307.2	209.6	388.4	10:55:16	6
147.5	129.5	307.5	220.8	197	115.4	647.9	417.1	413	306.2	248.4	386.7	11:00:16	6
143.3	126.4	306.7	210.2	186.1	111.3	687.7	422.8	384.1	301	127.5	369.1	11:05:17	6
137.3	127.6	307.8	220.9	195.8	118.9	664.7	411.1	381.1	295.9	118	461	11:10:19	6
138.9	126.4	307.5	231.9	188.6	120.9	664.1	399.1	405.8	307.8	137.5	460.9	11:15:18	6
140.6	119.7	306.5	210.5	192.7	123.1	675.5	410.5	392.2	309.6	149.8	392	11:20:17	6
148	122.8	307.6	237.5	183.3	129.9	619.5	390.5	396.3	310.5	182.4	366	11:25:19	6
146.8	129.2	306.6	235.4	178.7	126.2	616.9	394.1	394.4	319.9	179.5	387.8	11:30:21	6
160.1	129.4	307.7	221.6	159.6	124.8	613	405.4	378.6	338.7	229.9	371	11:35:17	6
144.7	128	305.7	229.8	164.7	129.6	618.8	398.4	358.5	323.9	251.9	322.9	11:40:18	6
137.2	122.1	306.4	229.4	155.9	128	600.2	376	365.2	325.1	150.8	336.2	11:45:19	6
140.2	126.6	307.6	238.6	162.5	131.2	574.1	363.9	364.6	326.2	153.3	430.7	11:50:19	6
137.5	106.2	285.7	201.7	160.8	125.2	574.2	360.7	377.5	328.8	159.6	402	11:55:17	6
137.9	108.6	295.7	223.8	173.5	124.6	568.4	379.7	356.9	324.3	177.7	324.2	12:00:18	6
140.2	113.7	253.6	224	157.9	127.5	572.1	394.7	354.2	318.8	258.1	327	12:05:17	6
142	121.2	279	222.9	168.4	129.4	593.2	381.6	349.9	311.3	245	299	12:10:18	6
145	122.9	288.2	219.7	187.3	138.6	633.2	402.9	376.2	321.8	242.7	340.7	12:15:17	6
143.6	126.1	303.4	222.2	189.7	140.7	697	414	353.8	304.3	272.4	395.3	12:20:19	6
145.5	131.7	306.9	215.1	202.1	142.9	680.3	402	384.3	310.3	233.7	477.9	12:25:18	6
147.7	125.2	306.6	201.2	203.5	140.3	709.1	410.7	400.3	316.5	194.6	431.5	12:30:17	6
155.6	129.3	306.8	201.3	203.6	127.6	810.4	428.8	398.6	310.3	190.9	368.8	12:35:17	6
156.2	119.6	307.1	198	203.6	123.1	851.4	404.1	381.7	296.8	240.8	381.5	12:40:19	6
167.2	121.3	306.9	204.6	203	121.4	868.3	408.1	403.1	292.8	281.6	394	12:45:20	6
175.4	132.4	307.8	198.1	204.2	124.9	839.4	412.8	415.5	295.1	272.4	426.4	12:50:27	6
184.3	134.7	307.1	173.6	203.7	120.4	838.7	423.8	413.3	291.3	328.8	395	12:55:17	6
186.4	128.7	307.6	178.3	203	119.2	841.4	433.6	408.8	283.5	368.2	492	13:00:22	6
170.2	119.5	307.1	198.4	204.3	120	816.6	448.8	430.5	282	410.2	545.7	13:05:29	6
170.7	107.6	306.8	183.9	203.7	116.8	837.7	424.2	412.3	281.4	417.3	579.8	13:10:17	6
175.6	107.9	306.9	175	203.7	113.4	810.5	432.6	407.8	292.7	488.8	457.2	13:15:19	6
157.9	99	307.9	172.6	203.7	119.4	764.3	413.1	407.6	306.9	463.9	402.5	13:20:18	6
133.4	91.7	307.1	167.4	203.7	125.9	722.1	398.5	388.2	310.5	521.5	447.6	13:25:18	6
139.9	105.7	307.3	170.9	203.7	129.1	682	375.9	393.3	310.8	564.4	469.8	13:30:19	6
143.1	103.6	306.6	183.7	203.7	125.7	697.3	374	401.5	318.7	587.3	524.9	13:35:17	6
130.9	99.6	307.2	166.8	203.7	122.9	705.6	385.3	401.2	320.4	495.2	458.1	13:40:17	6
118	99.2	307.8	180.4	203	128.6	656.6	386.5	395.8	329.9	425.5	408.5	13:45:18	6
131.2	92.7	306.3	167.4	203.6	139.2	640.5	411.9	387.4	329	429.6	375.8	13:50:18	6
140.9	99	305.6	176.4	202.1	138.8	639.3	428.4	387.3	326.6	506.7	414.8	13:55:17	6
135.2	100.2	298.8	153.9	198.6	139.1	647.3	436.5	376.7	334.2	404.1	562.5	14:00:18	6
124.9	92	296.1	150.1	197.8	147.5	640.6	429	381.1	337.4	407.5	471.7	14:05:18	6
125.6	88.6	305.3	164.7	198.1	134.3	675	428.6	392.1	345.5	360.3	384.5	14:10:17	6
129.3	97.7	307	149.1	202.3	141.3	657	408.8	393.4	343.4	242.5	382.5	14:15:22	6
128.5	100.1	306.7	156.8	204.1	143.1	653	392	394.5	340.9	308.2	417.2	14:20:19	6
123.4	99.7	300.4	139.9	200.7	139	622.2	390.2	398.7	347.3	307.2	411	14:25:18	6
119.6	106.5	297.4	153	201.9	134.3	593.1	410.1	392.8	350.8	262.2	373.5	14:30:19	6
120.4	112.8	298.8	159.7	199.8	141.1	583.4	385.6	397.4	347.6	269.9	357.1	14:35:18	6
127.8	109.5	291.9	158.5	201.4	148.8	601.6	403.7	379.3	348.2	207.1	494.9	14:40:18	6
126.2	107.5	292.4	157.2	203.1	145.4	637.3	413.7	375.6	332.1	222.8	563.7	14:45:17	6
126.3	98.6	287.2	151.4	202.7	145.1	621.5	427.7	373	324.2	205.4	476.6	14:50:18	6
135.6	101.6	303.9	181.2	203.4	132.7	650.2	423.6	386.7	321.7	290.9	450.7	14:55:18	6
136.4	100.1	306.4	180	200.6	141.1	628.8	434.8	395.1	323	290.2	483.9	15:00:19	6
135	95.6	306.6	190.2	198.5	139.3	632.7	436.1	393.8	321.7	271.6	424.5	15:05:18	6
134.4	109.7	305	180	183.1	135.2	610.4	425	376.8	328.2	380.1	476.8	15:10:17	6
132.2	121.2	302	195.3	188.7	139.7	604.5	408.7	371.9	334.6	445.9	420.9	15:15:17	6
122.9	101.7	299.1	186.3	193.5	145.7	611.1	385.9	370.4	337.8	422.5	416.7	15:20:17	6
115.6	97.7	300.3	176.7	202.1	148.2	644.9	391.6	371.5	340.8	400.9	394.2	15:25:17	6
117.5	108	280	156.3	201.4	153	614	397.3	374.1	340.1	394.8	463	15:30:17	6
117.7	113.5	285.1	149.6	193.8	145.7	647.7	402.5	388.6	345.2	308.1	522.6	15:35:17	6
113.6	126.8	300.2	160.3	200.3	144.5	652.6	397.4	372.3	334.5	358.8	581.8	15:40:20	6
108.5	122.3	294.8	203.4	204.3	156.2	631.3	406.1	376.2	335.3	319	568.5	15:45:19	6
127.1	110.7	294.7	213	198.3	153.1	672.7	408.9	371.2	334.1	284.7	502.7	15:50:20	6
122.9	123	297.9	208.8	191.5	136.7	691.4	413.6	358.8	328.6	318	479.1	15:55:18	6
134.9	122.9	304.3	198.7	191.1	137.5	685	402	360.2	327.2	312.8	469.6	16:00:18	6
160.1	125.3	304.5	215.7	195.3	139.2	663.6	403.9	362.3	318.1	397.2	460.4	16:05:18	6
171.2	126.7	306.8	247.2	192.9	135.9	671.3	410	371.7	314.1	515.6	545.2	16:10:18	6
177	118.4	305.5	214.2	188.5	132.9	705.3	421.3	363	328.8	409.3	469.9	16:15:18	6
161.5	118.9	306.9	218.9	192.9	135.5	695.1	408.9	359.8	335.7	391.8	501.3	16:20:18	6
166.7	118.1	307.8	242.8	186.3	144.5	699.8	408.4	366.6	318.1	390.5	495.1	16:25:19	6
161.1	119.8	301.4	178.8	185.4	147	686.8	445.8	376.2	318.4	358	476.6	16:30:19	6
144.9	121.2	306.5	188.1	177.2	147.6	699.4	458.3	377.6	325.3	500.7	501.9	16:35:19	6
156.5	136.1	306.8	195.5	189.6	144.2	703	429.4	372.2	309.9	437.4	494.8	16:40:20	6
164.6	115.4	306.1	169.5	194.3	142.5	739.2	432.2	358.9	306.6	428.2	413	16:45:21	6
146.7	109.8	307.5	179.4	198.1	138.2	708.2	445.3	360.2	322	397.6	443.1	16:50:18	6
144.1	109.9	307.6	152.1	205.8	145.8	682.5	444.8	358.5	328.2	606.5	478.5	16:55:19	6
150.7	110	307.2	157.9	203.8	140.4	705.5	424	372.9	314.2	542.2	531.1	17:00:19	6
140.9	109.4	306.9	181.1	195.7	131.6	702.2	429.2	359.7	300.9	543.2	488.2	17:05:18	6
138.3	110.6	307.3	189.1	201.2	136.8	704.9	465.2	383.6	291.1	361.7	515	17:10:18	6
141.1	115.7	307.1	195	196.3	151.5	700.7	461.6	389.3	303.7	496.2	515.9	17:15:18	6
134.2	123.5	307.7	191.7	192.3	153.2	692.6	450.8	358.9	312.9	487.2	492.4	17:20:19	6
129.8	117.8	306.3	189.2	188.1	146.9	697.5	449.4	363.3	323.5	455.6	441	17:25:18	6
122.4	115.9	306.6	190.3	194.6	141.7	699.6	438	352.5	319.6	442.7	415.9	17:30:19	6
120.5	118.9	302.1	203.4	191.5	140.6	691.5	439.8	346.7	317.8	500.5	456	17:35:18	6
114	123.9	298.9	206.3	188.2	145.3	721.4	433.9	345.7	316.1	465.5	443	17:40:18	6
109.6	131.5	300.6	217.8	196.6	144.2	693.5	440.4	344.3	315.7	491.4	461.7	17:45:19	6
124.8	138.2	301.1	214.5	188.5	139.6	736.3	438.7	340.2	312.4	475.8	390.3	17:50:19	6
110.5	122.2	306.5	209.5	185.4	143.5	717	449.1	341	302.8	390.1	436.7	17:55:19	6
107.2	129.6	306.9	207.5	191	152.1	714.9	459.9	346.6	303.1	339.8	498.8	18:00:19	6
118.8	130.5	307.8	198.1	189.2	160	690.3	466.1	349.7	300.4	318.6	439.7	18:05:20	6
126.2	132.5	307.2	215.8	185.1	156.7	728.6	441.6	340	300.4	339.1	441.3	18:10:20	6
116.8	126.5	306.4	215.3	184.6	154.1	674.6	444.2	341	312.8	386.7	445.6	18:15:20	6
110	125.9	307.4	204.3	187.8	150.5	694.9	444.3	337.5	315.3	418.1	428.5	18:20:20	6
114	121.7	307.8	208.6	192	154.3	761	418.4	342	323.9	440.8	487.8	18:25:21	6
108	125.6	306.9	201.9	195.3	154.5	738.8	411.9	378.9	341.5	517.9	556.5	18:30:21	6
117.4	128.9	306.8	197.8	198.2	159.5	733.4	402	391.1	351.6	539.1	528	18:35:22	6
105.8	113.8	307.6	197.6	192.9	160	758.6	416.2	384.8	344.5	559.7	537.9	18:40:20	6
109.6	117.5	306.7	206.9	193.2	170.5	719.4	398.8	386.9	351.5	571	581.6	18:45:20	6
124.7	115.9	307.5	199	194.9	175.9	742.3	428.4	384.5	346.2	518.1	533	18:50:20	6
134.7	123.8	307	188.5	202.6	170.4	731.4	418.7	382.3	352.9	538	519.8	18:55:20	6
136.8	123.7	303.5	182.5	202	160.9	766.6	409.9	370.8	347.3	612.9	458.1	19:00:20	6
171.3	119	268.9	185.4	172	167.2	771.6	424.7	387.6	341.5	669.8	412.6	19:05:21	6
185	125.1	247.2	169	175.4	177.5	729.2	414.9	381.6	338.7	632.5	418.6	19:10:20	6
176.5	118.2	255.6	192.8	183.1	172.6	738.7	393.7	399.1	348	553	447.7	19:15:21	6
173.7	123.7	251.2	200.4	178.7	174.3	781.7	389.4	409	342.3	467.8	444.4	19:20:21	6
179.1	130.4	284.8	201.8	175.4	169.9	758.7	397.9	412.3	349.3	522.5	531	19:25:21	6
174.5	135.8	296.1	199.9	175.9	171.8	771.7	419.4	420	349.3	565.4	626.8	19:30:21	6
167	134.8	275.2	186	177.1	177.5	745.1	418.6	413.6	351	517.3	538.6	19:35:23	6
175.7	134.3	278.2	196	184.3	174.3	754.4	423.6	402.3	340.9	555.6	503.6	19:40:21	6
172.7	141.9	275.4	203	185.2	183.2	753.3	420.6	399.2	339.3	521.2	454.9	19:45:24	6
173.5	143.7	280.2	204.2	182.3	187.4	758.5	431.4	403.9	353.7	425.1	482.9	19:50:22	6
173.8	140	268.2	191.8	183.4	183.8	720.4	423	393	346.7	403.5	554.7	19:55:24	6
168.1	136.6	278.3	218.6	176.5	183.4	735.1	396.4	390.7	352.9	371.3	580.9	20:00:22	6
173.4	134.8	272.7	221.9	184.1	184.9	750	390.9	381.4	354.4	385.2	516.6	20:05:22	6
172.1	139.3	264.4	202.5	193.3	192.5	736	401.4	389.5	363.2	356.7	483.5	20:10:22	6
177.3	135.3	274.5	217.6	201.6	191.7	712.1	417.4	382.7	350.5	335.8	453.6	20:15:25	6
197.2	137.7	267.2	217.8	198.7	190.4	771.1	398.1	384.7	348.2	379.9	414.6	20:20:22	6
158.9	102.5	279.8	229.1	192.5	186.6	756.3	370.2	374.4	328.8	414.4	426.1	20:25:22	6
145.7	98.4	287.1	235.1	192.4	185.8	713.5	377.8	385	327.9	303	396	20:30:22	6
142.5	107.5	276.4	229.9	191.7	177.6	762.7	365.4	374.1	316.2	304.2	365.5	20:35:24	6
160.4	129.5	280.8	210.4	199.5	182.6	787.3	401	405	330.7	279.2	383.9	20:40:24	6
165.9	134.3	276.7	192.8	198	190.5	780.6	411.9	407.5	328.7	273.7	402.6	20:45:24	6
170.2	140.7	284.4	191.3	198.1	194.4	803	414.2	397.1	333.1	281.2	433.7	20:50:22	6
171.7	142.1	277.1	228.3	199.5	194.5	796.4	430.1	416.3	325.6	335.1	467.2	20:55:23	6
160.2	143.7	282.2	236.7	200	192.7	813	429.1	420.7	323.1	316.3	466	21:00:23	6
150.5	139.7	277.8	224.6	201.3	198.5	845.8	414.7	424.2	321.7	334.1	511	21:05:22	6
143.5	137.2	287.1	225.5	203.2	197	825.1	405.9	419.5	324.5	325.4	584.1	21:10:22	6
149.8	136.6	291.5	238.2	202.1	207.2	774.8	409.5	416.9	313.8	292.7	583.3	21:15:23	6
154.7	131.8	281.7	240.9	202.6	212.5	766	420	408	323.3	271.7	526.1	21:20:22	6
149.9	124.9	282.9	211.5	202.9	218.4	803.2	429.9	393.8	327.2	301.6	492.2	21:25:24	6
161.1	121.7	287.9	216.4	203.4	212.6	809.5	417.3	392.6	322	363.8	514.8	21:30:23	6
157.8	124.2	294.8	235.6	203.4	218	787.9	421.2	392.1	323.5	353.1	471.4	21:35:22	6
162.3	127.3	284	219.3	203.4	203.1	831.7	436.7	394.4	318	420.9	525.8	21:45:23	6
165.2	133.5	289.3	227.7	203.4	196.4	831.4	438.7	400.1	324	387.2	464.3	21:50:22	6
168	124.2	288.6	221.7	203.4	205.5	852.3	443	390.9	337	404.7	499.4	21:55:22	6
163.2	240.9	281	226	202.8	208.8	847.7	408.2	398.4	332.1	391.1	504.8	22:00:23	6
168.4	146	295.4	245.2	203.3	215.1	806.5	416.2	408.7	327.9	362.6	525.7	22:05:23	6
168.6	136.5	296.1	237.3	203.5	209.1	833.3	426.9	401.8	327.8	345.1	541.4	22:10:23	6
166.9	131.9	296.1	243	202.1	212.2	829	423.8	402.3	327.6	388.5	547.1	22:15:22	6
184.4	130	302.3	250.2	202.2	216.2	817.6	415.6	394.5	331.3	393.7	561	22:20:22	6
174.4	123	306.9	261.7	202.1	203.3	821.4	426.5	403.8	332	416.6	570.5	22:25:22	6
168.6	132.1	305.4	260.7	196.6	203	850.9	422.9	394.5	326.8	452.5	606.7	22:30:23	6
164.7	134.6	307.5	240	197.3	200.3	853.3	421.4	405.3	325.3	489	549.4	22:35:24	6
169.6	136	304.5	234.8	198.8	194.8	871.3	438.4	391.2	324.3	496.1	577.6	22:40:24	6
177.6	137.8	293.1	232.4	190.2	195.9	930.5	435.3	385.7	317.5	534.6	556.7	22:45:25	6
175.5	136.9	290	228.7	197.1	200.6	898.3	433.9	392.5	315.1	511.7	534.8	22:50:24	6
172.4	137.1	296.7	226	196.1	199.2	874.5	419.2	391.8	320	487.4	504.6	22:55:24	6
161.9	190.8	290	214.3	195.2	199.2	848.9	398	404.7	320.6	384.5	564.5	23:00:23	6
149.6	308.3	276.9	201.8	195	214.6	863.6	396.7	394.1	323.3	309.1	562.2	23:05:23	6
152.7	316.1	277.3	189.4	202.8	213.1	813.2	378.2	386.2	311.3	302	517.3	23:10:24	6
149.8	315.6	272.8	200.4	199.7	207.2	786.8	400.9	387.5	310.9	369.4	519.3	23:15:24	6
156.7	315.6	273.5	204.1	191.2	205.3	845.1	407.3	401.2	314.5	361.9	535.7	23:20:23	6
154.8	313.8	269.8	199.6	190	204.5	844.2	421.7	389.7	322.7	364.4	507	23:25:23	6
157.1	313.9	271	183.7	201.1	208.2	827.5	419.3	391.9	325.1	364.7	519.7	23:30:23	6
152.3	313.3	304.6	178.6	203.4	195.3	822.4	410.9	367.7	331.6	413.4	495.5	23:35:23	6
126.1	315.3	307.4	185.1	206.6	205	811.6	418	354.6	318	398.1	527.6	23:40:24	6
107.7	315.5	307.1	181.9	203.6	195.2	797.2	428.8	371	310.8	431.9	499.1	23:45:27	6
105.8	314.1	306.9	180.6	200.3	184.6	786.4	429.7	384.9	321.6	414.3	513.9	23:50:25	6
107.1	314.9	307.7	181.6	206.3	182.4	800.2	447.4	385.2	326	341.7	483.8	23:55:25	6
105.2	313.1	306.5	187.5	202.8	176	820.2	446.1	400.3	350.3	261.5	585.9	00:00:25	7
102.6	309.3	307.4	185.1	195.1	172.4	792.8	444.8	388.2	336.8	293.7	587.8	00:05:23	7
101.9	307.7	307	181.9	187.4	166.4	754.8	424.9	367.3	328.9	266.5	604.2	00:10:24	7
102.1	313.1	307.7	179	174.6	165.5	710.2	403.7	375.5	341.2	271.9	460.3	00:15:24	7
102.1	310.9	306.5	177.5	161.9	150.3	726	394.1	375.6	344.2	285.5	375.8	00:20:23	7
102.8	304.4	298.4	186.8	156.9	150.9	665.4	396.5	378.6	349.6	335.2	437.7	00:25:23	7
103	307.3	287.2	188.3	157.4	149.8	681.6	384.9	389.6	353.3	350.8	515.6	00:30:23	7
102.5	303.4	305.3	232.5	202.7	276.6	671.6	359.8	382.9	346.9	377	433.4	00:35:24	7
101.6	297.5	307.5	207	203.7	317	674.6	366.6	394.5	334.3	438	384	00:40:26	7
100.3	292.2	307.4	227.6	203.4	341.4	623.7	360.5	386.5	336.2	464.5	384.6	00:45:24	7
101	297.9	306.9	257.7	203.4	372.9	638.3	319.7	388.8	331.7	463.5	362.3	00:50:24	7
100.5	295.1	307	265.2	203.4	359.7	590.4	327.6	366.4	328.7	420.9	350.9	00:55:26	7
101.2	296.3	307.7	261	203.4	360.5	556.1	333.9	369.4	329.5	437.3	349.1	01:00:24	7
100.8	293.9	306.8	247	203.4	371.4	544.4	318.5	364.1	326.2	415.1	387.7	01:05:28	7
99.1	290.8	307.6	251	203.4	372.8	517	299	352.3	312.7	368.6	382.8	01:10:25	7
95.6	290.1	307.1	240.7	203.4	361.4	503.2	289	335.2	311.9	331.7	482.1	01:15:24	7
97	281	306.7	274.9	202.8	355.6	471	276.3	321.2	306.1	224.3	481.2	01:20:25	7
122.3	214.1	307.7	304.3	204.1	354.5	426.3	253.4	311.2	292.7	187	368	01:25:26	7
135.7	169.2	307.5	306	202.9	356.9	404.3	246.9	310.1	278.5	172	339	01:30:25	7
123.2	176.4	306.8	299.3	204	351.3	389.6	233.6	321.1	267.9	124.2	279.5	01:35:24	7
118.6	156.3	306.8	297.6	203.6	336.9	401	229	294	254.5	132.4	219	01:40:24	7
96.8	281.7	307.8	303.4	203	342.7	384.1	225.9	272.6	250.1	252	198	01:45:25	7
105.5	221	303.3	301.8	203.2	332.6	367.1	216.4	258.3	251.9	290.1	209.3	01:50:24	7
113.8	94.1	302.3	310.8	203.5	324.4	360.4	213.5	286.2	241.7	339.8	255.6	01:55:25	7
108.1	80.5	301.1	312.6	193.9	331.4	376.2	220	286.9	241.3	299	248.7	02:00:24	7
110.7	92	275	311	164.7	295	339.7	220.4	255.7	240.5	267.5	243.6	02:05:24	7
111.6	89	279.7	310.2	170.5	312.6	301.1	229.8	235	224.4	273.8	247.6	02:10:24	7
118.6	85.7	246.7	308.4	155.2	318.4	315.1	235.7	240.1	215.9	207.3	231.9	02:15:25	7
100	79.3	268.2	308.7	155.6	301.6	317.6	252.9	229.7	209.3	214.6	240.6	02:20:24	7
99.2	75.1	250.9	312.8	134.1	281	289.2	245.6	202.1	204.8	165.4	244.3	02:25:24	7
94.7	73.4	225.6	312.2	140.8	273.7	252.2	248.2	174.7	197.2	177	282.1	02:30:24	7
86.2	68.4	225.5	311.7	136.2	254.4	237.6	251.9	169.3	200.1	199.8	270.4	02:35:24	7
77.9	70.2	216.7	310.8	146.2	249.4	251.2	252.3	158.3	192.2	200.9	326.3	02:40:24	7
85.1	69	235.9	310.9	145.4	257.2	232.2	221.7	147	178.2	168.8	324.1	02:45:24	7
81.2	69.5	225.6	308.9	139.4	257.8	229.1	217.3	142.7	167	134.1	321.7	02:50:25	7
80.7	65	204	310.4	112.2	244.8	221.1	227.9	142.6	160.6	95.4	233.7	02:55:25	7
57.9	58	189.5	311.8	107.8	226.6	219	238	134.9	152.1	106.6	240.7	03:00:26	7
29.5	53.5	201.8	311	114	211.5	189.3	232	131	158.9	111	271.1	03:05:25	7
30.1	56.8	173.8	303.5	111.3	198.6	194.8	225	129.6	153	94	259.5	03:10:26	7
28.8	247.8	138.9	303.4	106.1	194.8	199	209.5	129.5	147.2	115.4	198.1	03:15:25	7
27.8	262	154	306.2	102.1	172.9	200	204.6	117.7	142	105.4	204.8	03:20:26	7
26.9	239.4	153.8	307.9	83.1	158.6	179.1	198.3	104.2	128	103.4	190.9	03:25:26	7
26	129.8	146.2	307	76.9	152.3	165.9	195.1	108.4	126.6	116.7	195.3	03:30:25	7
22.5	206.8	123.4	299.7	68.1	150.1	144.7	192.3	89.6	128	109.4	191.6	03:35:26	7
21.5	249.6	112.9	303.5	73.9	144.8	135.9	185.9	83.1	133.8	158.9	199.5	03:40:25	7
20.5	251.2	93.6	298.6	64	134.3	130.6	171.9	72.5	123	94.3	195.3	03:45:25	7
22.2	248.6	114	305.4	57.3	132.2	129.9	173.1	72.4	120	122	202.8	03:50:26	7
21.1	245.6	109.8	296.9	48.8	116.5	126.4	163.7	70.3	118.9	101.2	200.2	03:55:25	7
19.8	245.2	114.6	299.9	52	126.1	122.9	172.1	70.3	117.9	117.1	185.1	04:00:26	7
20.9	188.4	100.2	298.6	48.7	119.3	117.6	157.8	73.9	115.5	96.8	139.2	04:05:25	7
19.8	200.4	81.2	288	46.5	117	112.8	145.8	61	104.7	88.2	124.2	04:10:25	7
18.8	245.3	77.7	286	46.3	115.8	106.9	144.2	59.4	99.7	89.5	142.5	04:15:26	7
18.3	253.7	70.5	290.8	44.8	112.2	115.6	152.4	59.8	103.9	109.4	144.1	04:20:25	7
20	254	76.8	301.8	44.5	112.1	123.7	159.4	55.4	103.8	119	131.1	04:25:25	7
17.8	251.3	75.9	302.7	45.5	116.9	115.8	135.9	58.6	104.6	120.5	138	04:30:25	7
14.9	243.9	88.6	302.5	49.3	127.3	122.5	135.2	57.9	113.4	128.5	132.8	04:35:25	7
15.4	244.8	93.9	301.4	51.3	129.3	140.8	142.3	66.6	107.9	125.3	112.9	04:40:26	7
16.8	247.5	104.8	303	54.6	125.9	135.3	138.3	74	108	123.5	96.3	04:45:26	7
14.9	250.5	107.5	302.4	54.2	127.7	126.3	141.7	69.3	103	110.9	91.4	04:50:27	7
14.5	248.2	105.4	292.6	55	120.2	115.6	150.3	59.7	103	86.5	90.5	04:55:26	7
15.9	250.9	107.8	299.6	53.9	113.8	117.6	123.6	54.5	108.2	42.9	85.8	05:00:26	7
15.7	253.8	99.7	299.4	50.8	115.7	128.6	123.3	52.2	110.3	21.5	97.2	05:05:27	7
14.6	249.2	108.6	302.1	51.1	121.5	120.2	128.8	52.1	110.2	38.8	99.2	05:10:27	7
15.2	251.7	105.7	302.9	52.1	122.9	122.9	130.9	60.5	118.1	95.2	70.7	05:15:27	7
15.1	247.5	112	299.4	53	113.4	127.2	131	69.3	103.5	94.7	65.5	05:20:27	7
16.3	251.8	112.5	297.2	57.2	109.2	126.2	132.3	64.5	98.7	104.9	75.1	05:25:27	7
17.7	253.9	110.8	298.4	54.8	110.9	133.6	138.2	62.6	98.4	97.5	74.5	05:30:27	7
17.8	254.6	114.5	294.4	46.3	109.8	135.9	133.3	60.1	94.4	96.4	76.4	05:35:28	7
18.4	253	113.9	295.3	46	105.1	131.3	129.7	57.4	92.3	100.9	85.8	05:40:28	7
17	247.3	97.8	281.5	46.6	104.6	124.9	125.8	50.7	83.2	96.5	75.4	05:45:28	7
15.8	248.6	93	275.5	48.8	108.4	130.3	124.8	49.3	80.9	92.3	75.1	05:50:29	7
14.1	253.3	97.9	283.4	50.1	114.7	132.4	123.3	52.8	85.9	100.7	88.3	05:55:28	7
13.7	253.3	106.3	270.5	56.2	110.9	124.5	126.7	51.2	85.4	77.9	82.9	06:00:28	7
13.5	252.9	89	268.6	57.9	116.1	126.5	127.2	49.4	92	104	85.7	06:05:29	7
14.5	254.7	95.7	271.8	64.7	117.8	124.6	129.2	53.5	97.3	109.5	120.9	06:10:28	7
14.3	255.6	99.1	263.2	60.1	121.3	135.2	128.1	65.6	96.7	103.3	135.2	06:15:28	7
15.5	201.8	109.6	261.9	52.6	130	136.2	126.9	83.2	91.8	91.5	134.6	06:20:29	7
17.1	44.8	133.4	262.9	65.2	118.3	134.8	128	75.7	94.6	84.5	125.6	06:25:28	7
16.3	35.3	105.2	278.1	61	110.9	125.6	140.6	70.9	98.7	97	138.4	06:30:28	7
14	32.9	95.1	288.7	58.3	107	127	143.5	58.1	94	119.1	146.1	06:35:28	7
13.1	33	133.2	294.8	70.5	104.3	128.1	121.2	58.7	98.9	123.9	132.8	06:40:28	7
13	35.1	185.5	292.5	68.4	92	125.3	115.9	50.5	96.2	162.2	120.4	06:45:28	7
29.8	33.7	160.2	295.8	69.8	93.8	120.8	117.9	59.6	91.4	128.8	119.1	06:50:28	7
48.7	34.1	135	296.1	61.2	100	134.6	113.2	59.4	93.3	137.3	125.1	06:55:28	7
17.8	34.1	135	288.8	49.1	105.9	139.1	125.5	63.7	93.6	196	120.9	07:00:28	7
22.9	41.7	143.3	289.2	67.7	120.9	149.3	133.2	70.3	96.1	143	137.4	07:05:29	7
25.6	43.4	154.2	284.8	100.1	127	161.4	135.4	111.4	97.3	235.3	180.5	07:10:28	7
16.6	43	175.5	285.8	111.4	126.1	180.8	152.9	160.8	103.5	184.4	150.4	07:15:29	7
16.2	44.2	189.4	295.3	133.9	131.6	175.9	161.5	159.8	107.4	193.2	190.5	07:20:28	7
18.7	42.9	211.3	286.7	133	128.4	199.1	157.6	184.7	115.8	169.4	183.5	07:25:29	7
20.4	46.2	212.8	296	153.7	141.7	209.4	150.2	149.8	130.5	141.4	193.2	07:30:28	7
22.1	48.1	250	297.1	148.4	153.6	183.3	152.3	123.4	143.6	187.4	188	07:35:28	7
42.4	99.5	215.2	296.4	144.8	153.7	159.4	152.5	114.4	154	214.3	206.6	07:40:28	7
57.7	104.2	228.9	299.6	153.4	156.4	162.3	158.6	112.1	155.7	231.2	226.3	07:45:29	7
47.8	49.1	219.3	301.6	135.1	154.6	204.5	166.3	115.1	160.8	200.9	243.6	07:50:28	7
31.6	41.1	194.5	294.7	131.7	160.1	219.9	162.8	125	151.7	163.6	213.6	07:55:28	7
27.3	77.7	221.7	299	168.3	173.5	208.3	161.6	118.8	159.2	132.4	212.3	08:00:29	7
28.5	46.6	208.6	301.7	141.7	191.4	220.6	183.9	124.4	162.9	128	161.7	08:05:28	7
23	43.2	203.5	303.8	131.3	203.4	272.5	190.4	159.6	171.1	125.6	167.5	08:10:29	7
44.3	41.2	185.7	304.7	113.5	206.5	268	202.3	131.3	169.2	184.4	142.9	08:15:28	7
48.7	45.2	223.9	296.4	153.1	208	256.2	202.3	162.6	184.6	178.2	165.4	08:20:28	7
62	56.3	266	294.9	155.8	231.5	279.3	208.9	203.3	181.9	174.8	150.4	08:25:28	7
65.2	53.3	273.5	288.5	139.9	232.2	307.4	202.8	227.6	181.6	343.9	174.2	08:30:29	7
51.7	58.4	135.1	159.1	62.9	77.4	315.2	241.8	246.5	226.4	364.1	210.8	08:35:28	7
52.4	69.2	135.6	148.7	64.9	64.2	320.9	263.8	233.7	245.6	371.1	233.1	08:40:28	7
66.5	64.5	141.9	134.3	71.1	70.2	354.8	258.2	198.6	254.5	300.3	258.6	08:45:29	7
134.7	61.6	152.7	152.3	80.9	75.1	349.3	263.7	217.8	268.6	300.1	326.5	08:50:28	7
144.1	71.6	195	160.6	94.8	84.7	354.1	268.2	220.7	274.5	332.5	301.3	08:55:29	7
140.3	63.8	215.9	165	97.9	95.1	352.6	289.4	255.8	270.6	336.8	264.3	09:00:28	7
141.2	59.1	177.4	144.7	95	90.1	415.8	289	296.2	255.1	361.3	260	09:05:28	7
147.6	64.9	168.4	149.7	104.5	92.8	452.9	297.6	295.4	250	330.7	252.4	09:10:29	7
150.9	61.3	176.5	154.5	108	93.1	433.4	294.3	323.1	262	406.9	291.6	09:15:29	7
156.1	67.1	215.1	179.1	108.2	99.9	482.3	295.5	295.7	289.6	402.6	304	09:20:28	7
130.7	67.2	212.6	183.2	116.1	101.5	485.8	290.9	297.5	299.6	447.1	336.9	09:25:28	7
118.7	73.1	219.6	194.8	124	111.9	554	312.9	320.3	302.9	453.7	331.5	09:30:28	7
130.1	80.9	237	206.6	139.6	122.9	560.4	316.4	338	300.4	423	416.6	09:35:28	7
121.8	82.2	234	193.2	157.7	126	542.4	314.6	343.9	293.6	421.2	443.3	09:40:29	7
105.9	75.7	225.8	196.5	158.6	122	552.4	312.5	350	298.8	412.2	437.9	09:45:29	7
108	75.8	240.1	200.7	166.2	122.9	571.2	327.6	355.8	309	475.9	481.2	09:50:28	7
108.1	89.6	261.1	206.6	172	123.6	549	340.8	359.6	314	474.7	530.3	09:55:29	7
120.8	99.8	264.2	214.8	172.3	125.5	576.7	324.1	352.7	320.9	457.7	579.8	10:00:30	7
135.3	110.8	273.6	224.3	163.8	141.3	621.4	354.3	350.9	334.7	506.1	626.4	10:05:30	7
128.9	107.5	275.7	216.6	162.2	144.5	621.7	389.8	339	330.8	536.6	568	10:10:29	7
126	120.4	279	206.4	157.8	143.9	622.7	428.7	338.3	335.8	488.8	584.7	10:15:29	7
120	113.3	300.3	222.9	171	145.8	594.2	423	342.8	328.6	536.6	559.4	10:20:30	7
132.7	122.3	297.7	234.3	167.2	152.3	658.8	418.8	344.2	333.9	471.4	646.2	10:25:29	7
142.9	124.5	289.5	236.1	174.9	151.9	632.3	432.9	347.7	333.6	500.4	607.4	10:30:31	7
177.9	128.4	305.6	255.1	172.3	151.8	630.2	439.1	350.6	342.7	462.7	639.5	10:35:30	7
189	120.6	306.9	255.4	179.2	146.7	657.6	437.1	347.3	344.2	516.3	736.8	10:40:29	7
193.6	122.7	306.8	243.8	177.1	145.6	662.4	445.1	354.3	351.2	480.1	788.9	10:45:29	7
176.9	118.8	307.5	234.9	176	145.8	623.6	477.5	353	363.6	423.4	677.9	10:50:29	7
200.1	118.4	307.1	245.5	169.5	142.3	651.2	485.4	343.4	366.4	483.7	606.5	10:55:29	7
185.7	119	306.9	221.2	178.1	151.4	710.1	476.3	344.6	351.1	438	544	11:00:29	7
197.8	129	307.8	254.8	187.9	155.8	698.2	487.4	354.8	355	480.6	530.7	11:05:30	7
189.1	124.2	306.5	253	198.7	156.8	653.6	473	360.9	360.8	511.7	471.9	11:10:30	7
193.9	136.3	308	248	202.4	157.4	624.1	468.1	364.2	369.6	494.7	516.7	11:15:31	7
204.5	140.4	307	225.9	202.4	166.9	635.7	456	363.9	364.5	454.6	547.6	11:20:31	7
192.8	137.2	307.1	226.7	194.1	173.3	635	451.3	363.1	363.1	498.8	504	11:25:34	7
156.2	138.9	306.9	251.2	199.5	165.2	656.9	444.8	358.9	364.9	610	487.2	11:30:32	7
162.6	139.4	307.7	255.9	193.1	164.5	677.4	446.1	372.6	356.5	611.8	506.9	11:35:31	7
186.9	135.3	306.7	253.7	187.4	159.3	645.1	437.1	359.7	358.8	579.1	439.9	11:40:30	7
196.9	143.9	307.6	265.2	188.8	155.6	650.1	456.1	347.4	358.9	555.2	462.1	11:45:33	7
175.5	135.8	306.7	267.6	186.1	154.4	648.3	436.1	350.9	361	540.7	487.7	11:50:30	7
149.4	135	307.8	251.5	185.7	166.6	654.1	411.5	346.4	361.6	448.7	468.5	11:55:31	7
123.7	110.2	300.5	205.5	168.5	163.4	614.8	374	323.1	367	310.7	426.7	12:00:30	7
120.1	100.6	263.3	188.6	148.2	156.2	610.4	350	322.5	355.1	287.3	332.4	12:05:30	7
117.3	88	244	158.8	149.7	149.4	598.3	361.8	319.1	346	317	307.2	12:10:31	7
111.1	94.9	258	179.3	145.1	142.2	561.4	373.1	322.5	345.6	343	384.2	12:15:30	7
107.1	101.7	276.3	203.5	150.2	139.1	555.5	370.6	327.6	348.7	322.4	461.6	12:20:31	7
108.2	100.6	286.3	205.5	154.7	142.4	553.2	377.8	324.7	351.6	347.7	481.5	12:25:31	7
114.5	97.5	285.1	205.3	165	141.6	563.6	376.8	332.6	351.2	391.7	439	12:30:30	7
114	93.8	292.5	206.4	175.7	142.3	567.1	369.7	329.8	355.9	404	562.4	12:35:34	7
116.6	96.9	293.4	203.2	171.1	145.5	570.5	364.7	324.2	347.2	266	572.6	12:40:31	7
110.2	91.4	298.3	202.8	174	140.8	619.7	357	345.6	342.1	261.9	525.8	12:45:30	7
113.5	88.6	301.7	201.5	172.9	144.3	629.6	364.7	335.7	340.2	308.2	489.6	12:50:31	7
122.4	87.3	298.5	198.5	181.6	157.6	611.9	358.3	343.4	337.3	355.7	555.2	12:55:30	7
141.1	94.6	301.9	198.9	183.5	160.4	629.3	362	346.8	342	343.7	561.5	13:00:31	7
149	104.1	306.1	220.5	190.7	154.6	618.6	379.4	339.7	334.4	343.5	630.2	13:05:30	7
149	101.4	307.6	223.9	189.7	166	635	388.7	333.5	330.6	380.6	657	13:10:31	7
140.3	95.4	306.5	222.4	192.5	168.7	655	392.1	344.2	336.2	443.4	648.9	13:15:30	7
140.4	106.2	307.8	216.7	195.5	164.8	679.8	391.7	355	339.8	480.5	546.4	13:20:31	7
124.4	129.8	306.6	214	194.8	163.1	649	385.1	351	341.5	555.7	525	13:25:31	7
119.1	113	298.3	184.2	177.4	169.6	646.8	417.3	341.1	353	660.4	529.7	13:30:31	7

## Sheet: jbb res
			1 vm	2 vms
	i7	2.93 GHz	1 35011 * 2 67421 * 3 65304 * 4 62511 5 56652 6 59387	1 29290 * 2 55179 * 3 54985 * 4 52706 5 50365 6 51584	1 31649 * 2 55302 * 3 54000 * 4 52261 5 48893 6 50654		241
		1.6 GHz	1 18945 * 2 39455 * 3 38823 * 4 36616 5 32981 6 35461	1 17581 * 2 34982 * 3 34314 * 4 32389 5 29478 6 31557	1 17662 * 2 35855 * 3 34709 * 4 32588 5 29803 6 32112
	colorfish	2.50 GHz	1 26467 * 2 55113 * 3 52769 * 4 48335 5 42014 6 45994	1 25904 * 2 41126 * 3 40148 * 4 37307 5 32374 6 34576	1 25392 * 2 42078 * 3 39141 * 4 36764 5 31909 6 35212		198
		2.0 GHz	1 21813 * 2 46738 * 3 44726 * 4 41140 5 35379 6 38800	1 23858 * 2 36707 * 3 34944 * 4 32772 5 28921 6 30295	1 23872 * 2 36462 * 3 34827 * 4 32742 5 28668 6 30534
	quad	2.83 GHz	1 36302 * 2 67467 * 3 63573 * 4 57898 5 49332 6 53574	1 30292 * 2 46249 * 3 43868 * 4 41490 5 36034 6 39472	1 31547 * 2 46903 * 3 44831 * 4 41304 5 36947 6 40865		282
		2.0 GHz	1 23578 * 2 48472 * 3 46552 * 4 43336 5 36856 6 40372	1 21879 * 2 37294 * 3 35613 * 4 33269 5 29346 6 31716	1 20955 * 2 36707 * 3 35859 * 4 33518 5 29276 6 31980
	Some Conclusions:
	* The through-output of 1 vm is bigger than that of 2 vms.
	* The higher of frequency, the bigger of through-output.
	* The through-output of 2 vms with same configuration is the same.

## Sheet: load-1
					status info
real load	perf	status	power		Perf-i7	Perf-cf	Perf-quad
276129	286000	1555	553		0	0	0
257935	258000	1535	544		0	1	115
270323	276000	1545	540		0	10	138
257161	258000	1535	544		0	11	253
255613	257000	1544	512		0	100	177
244774	246000	1455	552		0	101	292
247484	250000	1525	533		0	110	315
243226	246000	1455	552		0	111	430
234323	236000	1445	539		39000	200	188
221161	224000	1354	515		39000	201	303
207226	210000	1425	532		39000	210	326
204903	205000	1245	529		39000	211	441
196774	198000	1352	505		47000	20	158
198323	199000	1434	515		47000	21	273
188258	189000	1253	532		47000	120	335
176258	177000	1503	365		47000	121	450
158452	160000	1224	494		48000	2	138
159613	160000	1224	494		48000	12	276
163097	165000	1422	494		48000	102	315
156129	157000	1054	326		48000	112	453
154581	157000	1054	326		55000	30	169
149161	150000	1053	344		55000	31	284
137935	140000	1025	334		55000	130	346
126710	129000	1034	317		55000	131	461
109290	110000	1500	199		67000	3	166
103871	106000	1203	354		67000	13	304
101548	103000	1032	307		67000	103	343
94580.6	95000	1022	296		67000	113	481
96129	103000	1032	307		67000	300	189
93032.3	94000	1230	357		67000	301	304
86064.5	87000	1202	326		67000	310	327
84903.2	86000	1220	346		67000	311	442
90709.7	93000	1005	176		70000	400	198
79483.9	83000	1050	178		70000	401	313
78709.7	83000	1050	178		70000	410	336
81419.4	83000	1050	178		70000	411	451
90709.7	93000	1005	176		73000	40	165
77161.3	83000	1050	178		73000	41	280
82580.6	83000	1050	178		73000	140	342
84516.1	86000	1220	346		73000	141	457
74451.6	83000	1050	178		74000	4	148
69806.5	70000	1400	198		74000	14	286
73677.4	74000	1004	148		74000	104	325
86064.5	87000	1202	326		74000	114	463
76387.1	83000	1050	178		83000	50	178
63225.8	67000	1003	166		83000	51	293
79871	83000	1050	178		83000	150	355
67483.9	70000	1400	198		83000	151	470
54709.7	55000	1030	169		86000	220	346
54322.6	55000	1030	169		86000	221	461
53935.5	55000	1030	169		87000	202	326
60129	67000	1003	166		87000	212	464
52000	55000	1030	169		93000	5	176
46967.7	47000	1020	158		93000	15	314
45419.4	47000	1020	158		93000	105	353
50064.5	55000	1030	169		93000	115	491
43871	47000	1020	158		94000	230	357
46580.6	47000	1020	158		94000	231	472
48903.2	55000	1030	169		95000	22	296
52774.2	55000	1030	169		95000	122	473
72516.1	73000	1040	165		103000	32	307
74838.7	83000	1050	178		103000	132	484
78322.6	83000	1050	178		106000	203	354
78322.6	83000	1050	178		106000	213	492
76774.2	83000	1050	178		110000	500	199
48129	55000	1030	169		110000	501	314
40000	47000	1020	158		110000	510	337
50838.7	55000	1030	169		110000	511	452
47354.8	48000	1002	138		112000	240	353
52000	55000	1030	169		112000	241	468
54709.7	55000	1030	169		113000	204	336
43483.9	47000	1020	158		113000	214	474
42322.6	47000	1020	158		114000	23	324
42322.6	47000	1020	158		114000	123	501
46193.5	47000	1020	158		114000	320	347
55871	67000	1003	166		114000	321	462
48516.1	55000	1030	169		115000	302	327
47354.8	48000	1002	138		115000	312	465
54322.6	55000	1030	169		117000	420	356
53935.5	55000	1030	169		117000	421	471
48129	55000	1030	169		118000	402	336
48903.2	55000	1030	169		118000	412	474
45419.4	47000	1020	158		121000	24	306
54322.6	55000	1030	169		121000	42	303
54709.7	55000	1030	169		121000	124	483
50064.5	55000	1030	169		121000	142	480
46580.6	47000	1020	158		122000	33	335
50064.5	55000	1030	169		122000	133	512
58580.6	67000	1003	166		122000	250	366
65161.3	67000	1003	166		122000	251	481
70193.5	73000	1040	165		122000	330	358
63225.8	67000	1003	166		122000	331	473
59354.8	67000	1003	166		125000	430	367
53935.5	55000	1030	169		125000	431	482
57806.5	67000	1003	166		129000	34	317
67096.8	70000	1400	198		129000	134	494
73290.3	74000	1004	148		131000	52	316
66709.7	67000	1003	166		131000	152	493
94967.7	95000	1022	296		132000	205	364
78709.7	83000	1050	178		132000	215	502
87225.8	93000	1005	176		134000	222	484
74064.5	83000	1050	178		134000	303	355
76387.1	83000	1050	178		134000	313	493
77548.4	83000	1050	178		137000	403	364
89161.3	93000	1005	176		137000	413	502
96903.2	103000	1032	307		140000	25	334
103484	106000	1203	354		140000	43	331
106968	110000	1500	199		140000	125	511
126710	129000	1034	317		140000	143	508
122452	125000	1430	367		140000	340	354
122839	125000	1430	367		140000	341	469
139871	140000	1025	334		141000	304	337
148387	150000	1053	344		141000	314	475
152258	153000	1223	512		142000	232	495
148000	150000	1053	344		143000	440	363
157677	158000	1502	337		143000	441	478
165032	166000	1045	341		144000	404	346
166581	168000	1234	505		144000	414	484
179355	181000	1323	513		147000	44	313
187097	188000	1324	495		147000	144	490
187871	188000	1324	495		148000	35	345
206452	207000	1325	523		148000	135	522
212258	213000	1532	506		150000	53	344
226968	227000	1454	524		150000	153	521
204516	205000	1245	529		150000	350	367
211871	213000	1532	506		150000	351	482
215355	217000	1353	533		153000	223	512
233161	236000	1445	539		153000	450	376
245161	246000	1455	552		153000	451	491
237806	239000	1534	516		157000	54	326
225806	227000	1454	524		157000	154	503
236258	239000	1534	516		157000	520	357
227355	231000	1524	505		157000	521	472
230839	231000	1524	505		158000	502	337
223097	224000	1354	515		158000	512	475
223871	224000	1354	515		160000	224	494
226581	227000	1454	524		160000	242	491
206452	207000	1325	523		160000	305	365
214581	215000	1255	542		160000	315	503
206839	207000	1325	523		161000	233	523
195226	196000	1254	514		162000	322	485
191355	192000	1433	533		163000	405	374
187097	188000	1324	495		163000	415	512
186710	187000	1235	533		165000	422	494
194452	196000	1254	514		165000	530	368
226968	227000	1454	524		165000	531	483
206839	207000	1325	523		166000	45	341
205677	207000	1325	523		166000	145	518
208000	210000	1425	532		168000	234	505
204516	205000	1245	529		170000	252	504
220774	224000	1354	515		170000	332	496
219613	220000	1453	542		173000	432	505
214581	215000	1255	542		176000	55	354
223484	224000	1354	515		176000	155	531
213419	214000	1344	502		177000	503	365
234710	236000	1445	539		177000	513	503
216516	217000	1353	533		179000	225	522
226968	227000	1454	524		179000	243	519
214968	215000	1255	542		181000	323	513
221935	224000	1354	515		183000	540	364
235097	236000	1445	539		183000	541	479
235097	236000	1445	539		184000	423	522
233935	236000	1445	539		184000	504	347
211097	213000	1532	506		184000	514	485
206452	207000	1325	523		186000	244	501
217290	218000	1435	543		187000	235	533
227742	231000	1524	505		188000	324	495
217677	218000	1435	543		188000	342	492
217290	218000	1435	543		189000	253	532
223097	224000	1354	515		189000	333	524
218839	220000	1453	542		191000	424	504
213806	214000	1344	502		191000	442	501
213806	214000	1344	502		192000	433	533
228903	231000	1524	505		193000	550	377
215742	217000	1353	533		193000	551	492
216903	217000	1353	533		196000	254	514
222323	224000	1354	515		196000	334	506
220774	224000	1354	515		198000	352	505
228516	231000	1524	505		199000	434	515
225032	227000	1454	524		201000	452	514
225032	227000	1454	524		203000	505	375
223871	224000	1354	515		203000	515	513
226194	227000	1454	524		205000	245	529
233935	236000	1445	539		205000	522	495
218065	220000	1453	542		207000	325	523
211097	213000	1532	506		207000	343	520
219613	220000	1453	542		210000	425	532
221161	224000	1354	515		210000	443	529
215355	217000	1353	533		213000	532	506
218839	220000	1453	542		214000	344	502
217290	218000	1435	543		215000	255	542
215355	217000	1353	533		215000	335	534
218839	220000	1453	542		217000	353	533
217290	218000	1435	543		217000	444	511
225806	227000	1454	524		218000	435	543
217677	218000	1435	543		220000	453	542
232000	233000	1345	530		224000	354	515
220387	224000	1354	515		224000	523	523
216129	217000	1353	533		227000	454	524
217677	218000	1435	543		231000	524	505
221935	224000	1354	515		231000	542	502
234710	236000	1445	539		232000	533	534
223484	224000	1354	515		233000	345	530
213806	214000	1344	502		236000	445	539
214581	215000	1255	542		239000	534	516
213419	214000	1344	502		241000	552	515
234323	236000	1445	539		243000	355	543
231226	232000	1533	534		246000	455	552
221548	224000	1354	515		250000	525	533
206839	207000	1325	523		250000	543	530
199097	201000	1452	514		257000	544	512
197161	198000	1352	505		258000	535	544
203355	205000	1245	529		260000	553	543
200645	201000	1452	514		267000	554	525
194065	196000	1254	514		276000	545	540
196774	198000	1352	505		286000	555	553
207226	210000	1425	532
205290	207000	1325	523
194839	196000	1254	514
205677	207000	1325	523
215742	217000	1353	533
224258	227000	1454	524
243226	246000	1455	552
226194	227000	1454	524
225032	227000	1454	524
221161	224000	1354	515
210710	213000	1532	506
233548	236000	1445	539
217677	218000	1435	543
222710	224000	1354	515
206065	207000	1325	523
221935	224000	1354	515
222710	224000	1354	515
228129	231000	1524	505
219226	220000	1453	542
224258	227000	1454	524
234323	236000	1445	539
238194	239000	1534	516
210710	213000	1532	506
214194	215000	1255	542
217290	218000	1435	543
226581	227000	1454	524
232774	233000	1345	530
235871	236000	1445	539
220000	224000	1354	515
228129	231000	1524	505
232387	233000	1345	530
236645	239000	1534	516
244774	246000	1455	552
255226	257000	1544	512
253290	257000	1544	512
254839	257000	1544	512
245161	246000	1455	552
235484	236000	1445	539
242065	243000	1355	543
244000	246000	1455	552
256387	257000	1544	512
249806	250000	1525	533
251355	257000	1544	512
253290	257000	1544	512
252129	257000	1544	512
257161	258000	1535	544
250194	257000	1544	512
248645	250000	1525	533
259484	260000	1553	543
251355	257000	1544	512
258710	260000	1553	543
257161	258000	1535	544
259097	260000	1553	543
264129	267000	1554	525
268387	276000	1545	540
252516	257000	1544	512
259097	260000	1553	543
260645	267000	1554	525
268000	276000	1545	540
274968	276000	1545	540
280000	286000	1555	553
262194	267000	1554	525
269935	276000	1545	540
258710	260000	1553	543
260258	267000	1554	525
254839	257000	1544	512
238968	239000	1534	516
245935	246000	1455	552
225806	227000	1454	524
224258	227000	1454	524
228903	231000	1524	505
			120198

## Sheet: load-6
223243	224000	1354	515			224000	224000	1243	515
210541	213000	1532	506			213000	213000	1421	506
219189	220000	1453	542			220000	220000	1342	542
210000	213000	1532	506			213000	213000	1421	506
208919	210000	1425	532			210000	210000	1314	532
201351	203000	1505	375			203000	203000	1404	513
203243	205000	1245	529			205000	205000	1134	529
200270	201000	1452	514			201000	201000	1341	514
194054	196000	1254	514			196000	196000	1143	514
184865	186000	1244	501			186000	186000	1133	501
175135	176000	1055	354			176000	176000	1044	531
173514	176000	1055	354			176000	176000	1044	531
167838	168000	1234	505			168000	168000	1123	505
168919	170000	1252	504			170000	170000	1141	504
161892	162000	1322	485			162000	162000	1211	485
153514	157000	1054	326			157000	157000	1043	503
141081	142000	1232	495			142000	142000	1121	495
141892	142000	1232	495			142000	142000	1121	495
144324	147000	1044	313			147000	147000	1033	490
139459	140000	1025	334			140000	140000	1014	511
138378	140000	1025	334			140000	140000	1014	511
134595	137000	1403	364			137000	137000	1302	502
126757	129000	1034	317			129000	129000	1023	494
118919	121000	1024	306			121000	121000	1013	483
106757	110000	1500	199			110000	110000	1400	452
102973	103000	1032	307			103000	103000	1021	484
101351	103000	1032	307			103000	103000	1021	484
96486.5	103000	1032	307			103000	103000	1021	484
97567.6	103000	1032	307			103000	103000	1021	484
95405.4	103000	1032	307			103000	103000	1021	484
90540.5	93000	1005	176			93000	93000	1004	491
89729.7	93000	1005	176			93000	93000	1004	491
93783.8	94000	1230	357			94000	94000	1120	472
85945.9	86000	1220	346			86000	86000	1110	461
85405.4	86000	1220	346			86000	86000	1110	461
87297.3	93000	1005	176			93000	93000	1004	491
93783.8	94000	1230	357			94000	94000	1120	472
84324.3	86000	1220	346			86000	86000	1110	461
88108.1	93000	1005	176			93000	93000	1004	491
89459.5	93000	1005	176			93000	93000	1004	491
82432.4	83000	1050	178			83000	83000	1040	470
79189.2	83000	1050	178			83000	83000	1040	470
81891.9	83000	1050	178			83000	83000	1040	470
90540.5	93000	1005	176			93000	93000	1004	491
83783.8	86000	1220	346			86000	86000	1110	461
74594.6	83000	1050	178			83000	83000	1040	470
86216.2	87000	1202	326			87000	87000	1101	464
77567.6	83000	1050	178			83000	83000	1040	470
68648.6	70000	1400	198			70000	70000	1300	451
68378.4	70000	1400	198			70000	70000	1300	451
68108.1	70000	1400	198			70000	70000	1300	451
72432.4	73000	1040	165			73000	73000	1030	457
66756.8	67000	1003	166			67000	67000	1002	481
63243.2	67000	1003	166			67000	67000	1002	481
62162.2	67000	1003	166			67000	67000	1002	481
65405.4	67000	1003	166			67000	67000	1002	481
61081.1	67000	1003	166			67000	67000	1002	481
62973	67000	1003	166			67000	67000	1002	481
64594.6	67000	1003	166			67000	67000	1002	481
67297.3	70000	1400	198			70000	70000	1300	451
81081.1	83000	1050	178			83000	83000	1040	470
82702.7	83000	1050	178			83000	83000	1040	470
85135.1	86000	1220	346			86000	86000	1110	461
85135.1	86000	1220	346			86000	86000	1110	461
84054.1	86000	1220	346			86000	86000	1110	461
64054.1	67000	1003	166			67000	67000	1002	481
58378.4	67000	1003	166			67000	67000	1002	481
65945.9	67000	1003	166			67000	67000	1002	481
63513.5	67000	1003	166			67000	67000	1002	481
66756.8	67000	1003	166			67000	67000	1002	481
68648.6	70000	1400	198			70000	70000	1300	451
60810.8	67000	1003	166			67000	67000	1002	481
60000	67000	1003	166			67000	67000	1002	481
60000	67000	1003	166			67000	67000	1002	481
62702.7	67000	1003	166			67000	67000	1002	481
69459.5	70000	1400	198			70000	70000	1300	451
64324.3	67000	1003	166			67000	67000	1002	481
63513.5	67000	1003	166			67000	67000	1002	481
68378.4	70000	1400	198			70000	70000	1300	451
68108.1	70000	1400	198			70000	70000	1300	451
64054.1	67000	1003	166			67000	67000	1002	481
64594.6	67000	1003	166			67000	67000	1002	481
62162.2	67000	1003	166			67000	67000	1002	481
68378.4	70000	1400	198			70000	70000	1300	451
68648.6	70000	1400	198			70000	70000	1300	451
65405.4	67000	1003	166			67000	67000	1002	481
62973	67000	1003	166			67000	67000	1002	481
65405.4	67000	1003	166			67000	67000	1002	481
71351.4	73000	1040	165			73000	73000	1030	457
75945.9	83000	1050	178			83000	83000	1040	470
79459.5	83000	1050	178			83000	83000	1040	470
74594.6	83000	1050	178			83000	83000	1040	470
71891.9	73000	1040	165			73000	73000	1030	457
68108.1	70000	1400	198			70000	70000	1300	451
70810.8	73000	1040	165			73000	73000	1030	457
77297.3	83000	1050	178			83000	83000	1040	470
81621.6	83000	1050	178			83000	83000	1040	470
77027	83000	1050	178			83000	83000	1040	470
96756.8	103000	1032	307			103000	103000	1021	484
85405.4	86000	1220	346			86000	86000	1110	461
91351.4	93000	1005	176			93000	93000	1004	491
82162.2	83000	1050	178			83000	83000	1040	470
83783.8	86000	1220	346			86000	86000	1110	461
84594.6	86000	1220	346			86000	86000	1110	461
92702.7	93000	1005	176			93000	93000	1004	491
98108.1	103000	1032	307			103000	103000	1021	484
102703	103000	1032	307			103000	103000	1021	484
105135	106000	1203	354			106000	106000	1102	492
118919	121000	1024	306			121000	121000	1013	483
115946	117000	1420	356			117000	117000	1310	471
116216	117000	1420	356			117000	117000	1310	471
128108	129000	1034	317			129000	129000	1023	494
134054	137000	1403	364			137000	137000	1302	502
136757	137000	1403	364			137000	137000	1302	502
133784	134000	1222	484			134000	134000	1111	484
140541	141000	1304	337			141000	141000	1203	475
145676	147000	1044	313			147000	147000	1033	490
146757	147000	1044	313			147000	147000	1033	490
155676	157000	1054	326			157000	157000	1043	503
161081	162000	1322	485			162000	162000	1211	485
161622	162000	1322	485			162000	162000	1211	485
174595	176000	1055	354			176000	176000	1044	531
178649	179000	1225	522			179000	179000	1114	522
188919	189000	1253	532			189000	189000	1142	532
173243	176000	1055	354			176000	176000	1044	531
178378	179000	1225	522			179000	179000	1114	522
180811	181000	1323	513			181000	181000	1212	513
193243	196000	1254	514			196000	196000	1143	514
201622	203000	1505	375			203000	203000	1404	513
196486	198000	1352	505			198000	198000	1241	505
188108	189000	1253	532			189000	189000	1142	532
195405	196000	1254	514			196000	196000	1143	514
189189	191000	1424	504			191000	191000	1313	504
191622	192000	1433	533			192000	192000	1322	533
186216	187000	1235	533			187000	187000	1124	533
186757	187000	1235	533			187000	187000	1124	533
188649	189000	1253	532			189000	189000	1142	532
174595	176000	1055	354			176000	176000	1044	531
180270	181000	1323	513			181000	181000	1212	513
174865	176000	1055	354			176000	176000	1044	531
166757	168000	1234	505			168000	168000	1123	505
164054	165000	1422	494			165000	165000	1311	494
161081	162000	1322	485			162000	162000	1211	485
160811	161000	1233	523			161000	161000	1122	523
166216	168000	1234	505			168000	168000	1123	505
188919	189000	1253	532			189000	189000	1142	532
174865	176000	1055	354			176000	176000	1044	531
174054	176000	1055	354			176000	176000	1044	531
175676	176000	1055	354			176000	176000	1044	531
173243	176000	1055	354			176000	176000	1044	531
184595	186000	1244	501			186000	186000	1133	501
183784	184000	1423	522			184000	184000	1312	522
180270	181000	1323	513			181000	181000	1212	513
186486	187000	1235	533			187000	187000	1124	533
179459	181000	1323	513			181000	181000	1212	513
194324	196000	1254	514			196000	196000	1143	514
181622	183000	1540	364			183000	183000	1430	479
188919	189000	1253	532			189000	189000	1142	532
180541	181000	1323	513			181000	181000	1212	513
185405	186000	1244	501			186000	186000	1133	501
194595	196000	1254	514			196000	196000	1143	514
194595	196000	1254	514			196000	196000	1143	514
193784	196000	1254	514			196000	196000	1143	514
177838	179000	1225	522			179000	179000	1114	522
174595	176000	1055	354			176000	176000	1044	531
182162	183000	1540	364			183000	183000	1430	479
189459	191000	1424	504			191000	191000	1313	504
182432	183000	1540	364			183000	183000	1430	479
182162	183000	1540	364			183000	183000	1430	479
186216	187000	1235	533			187000	187000	1124	533
183243	184000	1423	522			184000	184000	1312	522
179730	181000	1323	513			181000	181000	1212	513
179730	181000	1323	513			181000	181000	1212	513
190270	191000	1424	504			191000	191000	1313	504
181081	183000	1540	364			183000	183000	1430	479
181892	183000	1540	364			183000	183000	1430	479
185676	186000	1244	501			186000	186000	1133	501
184595	186000	1244	501			186000	186000	1133	501
190000	191000	1424	504			191000	191000	1313	504
187568	188000	1324	495			188000	188000	1213	495
187568	188000	1324	495			188000	188000	1213	495
186757	187000	1235	533			187000	187000	1124	533
188378	189000	1253	532			189000	189000	1142	532
193784	196000	1254	514			196000	196000	1143	514
182703	183000	1540	364			183000	183000	1430	479
177838	179000	1225	522			179000	179000	1114	522
183784	184000	1423	522			184000	184000	1312	522
184865	186000	1244	501			186000	186000	1133	501
180811	181000	1323	513			181000	181000	1212	513
183243	184000	1423	522			184000	184000	1312	522
182162	183000	1540	364			183000	183000	1430	479
180811	181000	1323	513			181000	181000	1212	513
183243	184000	1423	522			184000	184000	1312	522
182162	183000	1540	364			183000	183000	1430	479
188108	189000	1253	532			189000	189000	1142	532
182432	183000	1540	364			183000	183000	1430	479
192432	193000	1550	377			193000	193000	1440	492
184324	186000	1244	501			186000	186000	1133	501
181351	183000	1540	364			183000	183000	1430	479
182432	183000	1540	364			183000	183000	1430	479
185405	186000	1244	501			186000	186000	1133	501
194324	196000	1254	514			196000	196000	1143	514
186486	187000	1235	533			187000	187000	1124	533
179730	181000	1323	513			181000	181000	1212	513
180270	181000	1323	513			181000	181000	1212	513
179459	181000	1323	513			181000	181000	1212	513
194054	196000	1254	514			196000	196000	1143	514
191892	192000	1433	533			192000	192000	1322	533
185135	186000	1244	501			186000	186000	1133	501
174865	176000	1055	354			176000	176000	1044	531
169459	170000	1252	504			170000	170000	1141	504
168108	170000	1252	504			170000	170000	1141	504
172432	173000	1432	505			173000	173000	1321	505
170541	173000	1432	505			173000	173000	1321	505
165946	166000	1045	341			166000	166000	1034	518
167838	168000	1234	505			168000	168000	1123	505
175135	176000	1055	354			176000	176000	1044	531
173784	176000	1055	354			176000	176000	1044	531
166486	168000	1234	505			168000	168000	1123	505
174054	176000	1055	354			176000	176000	1044	531
181081	183000	1540	364			183000	183000	1430	479
187027	188000	1324	495			188000	188000	1213	495
200270	201000	1452	514			201000	201000	1341	514
188378	189000	1253	532			189000	189000	1142	532
187568	188000	1324	495			188000	188000	1213	495
184865	186000	1244	501			186000	186000	1133	501
177568	179000	1225	522			179000	179000	1114	522
193514	196000	1254	514			196000	196000	1143	514
182432	183000	1540	364			183000	183000	1430	479
185946	186000	1244	501			186000	186000	1133	501
174324	176000	1055	354			176000	176000	1044	531
185405	186000	1244	501			186000	186000	1133	501
185946	186000	1244	501			186000	186000	1133	501
189730	191000	1424	504			191000	191000	1313	504
183514	184000	1423	522			184000	184000	1312	522
187027	188000	1324	495			188000	188000	1213	495
194054	196000	1254	514			196000	196000	1143	514
196757	198000	1352	505			198000	198000	1241	505
177568	179000	1225	522			179000	179000	1114	522
180000	181000	1323	513			181000	181000	1212	513
182162	183000	1540	364			183000	183000	1430	479
188649	189000	1253	532			189000	189000	1142	532
192973	193000	1550	377			193000	193000	1440	492
195135	196000	1254	514			196000	196000	1143	514
184054	186000	1244	501			186000	186000	1133	501
189730	191000	1424	504			191000	191000	1313	504
192703	193000	1550	377			193000	193000	1440	492
195676	196000	1254	514			196000	196000	1143	514
201351	203000	1505	375			203000	203000	1404	513
208649	210000	1425	532			210000	210000	1314	532
207297	210000	1425	532			210000	210000	1314	532
208378	210000	1425	532			210000	210000	1314	532
201622	203000	1505	375			203000	203000	1404	513
194865	196000	1254	514			196000	196000	1143	514
199459	201000	1452	514			201000	201000	1341	514
200811	201000	1452	514			201000	201000	1341	514
209459	210000	1425	532			210000	210000	1314	532
204865	205000	1245	529			205000	205000	1134	529
205946	207000	1325	523			207000	207000	1214	523
207297	210000	1425	532			210000	210000	1314	532
206486	207000	1325	523			207000	207000	1214	523
210000	213000	1532	506			213000	213000	1421	506
205135	207000	1325	523			207000	207000	1214	523
204054	205000	1245	529			205000	205000	1134	529
211622	213000	1532	506			213000	213000	1421	506
205946	207000	1325	523			207000	207000	1214	523
211081	213000	1532	506			213000	213000	1421	506
210000	213000	1532	506			213000	213000	1421	506
211351	213000	1532	506			213000	213000	1421	506
214865	215000	1255	542			215000	215000	1144	542
217838	218000	1435	543			218000	218000	1324	543
206757	207000	1325	523			207000	207000	1214	523
211351	213000	1532	506			213000	213000	1421	506
212432	213000	1532	506			213000	213000	1421	506
217568	218000	1435	543			218000	218000	1324	543
222432	224000	1354	515			224000	224000	1243	515
225946	227000	1454	524			227000	227000	1343	524
213514	214000	1344	502			214000	214000	1233	502
218919	220000	1453	542			220000	220000	1342	542
211081	213000	1532	506			213000	213000	1421	506
212162	213000	1532	506			213000	213000	1421	506
208378	210000	1425	532			210000	210000	1314	532
197297	198000	1352	505			198000	198000	1241	505
202162	203000	1505	375			203000	203000	1404	513
188108	189000	1253	532			189000	189000	1142	532
187027	188000	1324	495			188000	188000	1213	495
190270	191000	1424	504			191000	191000	1313	504
193514	196000	1254	514			196000	196000	1143	514
179459	181000	1323	513			181000	181000	1212	513
179459	181000	1323	513			181000	181000	1212	513
170000	173000	1432	505			173000	173000	1321	505
176216	177000	1503	365			177000	177000	1402	503
175676	176000	1055	354			176000	176000	1044	531
171622	173000	1432	505			173000	173000	1321	505
164595	165000	1422	494			165000	165000	1311	494
144324	147000	1044	313			147000	147000	1033	490
139459	140000	1025	334			140000	140000	1014	511
131081	132000	1205	364			132000	132000	1104	502
111351	112000	1240	353			112000	112000	1130	468
121622	122000	1033	335			122000	122000	1022	512
111081	112000	1240	353			112000	112000	1130	468
102973	103000	1032	307			103000	103000	1021	484
99729.7	103000	1032	307			103000	103000	1021	484
106216	110000	1500	199			110000	110000	1400	452
94054.1	95000	1022	296			95000	95000	1011	473
84324.3	86000	1220	346			86000	86000	1110	461
85135.1	86000	1220	346			86000	86000	1110	461
60810.8	67000	1003	166			67000	67000	1002	481
64054.1	67000	1003	166			67000	67000	1002	481
61891.9	67000	1003	166			67000	67000	1002	481
59459.5	67000	1003	166			67000	67000	1002	481
60000	67000	1003	166			67000	67000	1002	481
57837.8	67000	1003	166			67000	67000	1002	481
58648.6	67000	1003	166			67000	67000	1002	481
58918.9	67000	1003	166			67000	67000	1002	481
59459.5	67000	1003	166			67000	67000	1002	481
57837.8	67000	1003	166			67000	67000	1002	481
56216.2	67000	1003	166			67000	67000	1002	481
54324.3	55000	1030	169			55000	55000	1020	461
53783.8	55000	1030	169			55000	55000	1020	461
52162.2	55000	1030	169			55000	55000	1020	461
51621.6	55000	1030	169			55000	55000	1020	461
52702.7	55000	1030	169			55000	55000	1020	461
53243.2	55000	1030	169			55000	55000	1020	461
52702.7	55000	1030	169			55000	55000	1020	461
50810.8	55000	1030	169			55000	55000	1020	461
51081.1	55000	1030	169			55000	55000	1020	461
49729.7	55000	1030	169			55000	55000	1020	461
50540.5	55000	1030	169			55000	55000	1020	461
49729.7	55000	1030	169			55000	55000	1020	461
47027	48000	1002	138			48000	48000	1001	453
47837.8	48000	1002	138			48000	48000	1001	453
48378.4	55000	1030	169			55000	55000	1020	461
47567.6	48000	1002	138			48000	48000	1001	453
46486.5	47000	1020	158			47000	47000	1010	450
46756.8	47000	1020	158			47000	47000	1010	450
47027	48000	1002	138			48000	48000	1001	453
47837.8	48000	1002	138			48000	48000	1001	453
49189.2	55000	1030	169			55000	55000	1020	461
47567.6	48000	1002	138			48000	48000	1001	453
47837.8	48000	1002	138			48000	48000	1001	453
47837.8	48000	1002	138			48000	48000	1001	453
47297.3	48000	1002	138			48000	48000	1001	453
46486.5	47000	1020	158			47000	47000	1010	450
45135.1	47000	1020	158			47000	47000	1010	450
44324.3	47000	1020	158			47000	47000	1010	450
43513.5	47000	1020	158			47000	47000	1010	450
43243.2	47000	1020	158			47000	47000	1010	450
45675.7	47000	1020	158			47000	47000	1010	450
46756.8	47000	1020	158			47000	47000	1010	450
45405.4	47000	1020	158			47000	47000	1010	450
45135.1	47000	1020	158			47000	47000	1010	450
44054.1	47000	1020	158			47000	47000	1010	450
42973	47000	1020	158			47000	47000	1010	450
41891.9	47000	1020	158			47000	47000	1010	450
42432.4	47000	1020	158			47000	47000	1010	450
43513.5	47000	1020	158			47000	47000	1010	450
42432.4	47000	1020	158			47000	47000	1010	450
41891.9	47000	1020	158			47000	47000	1010	450
40810.8	47000	1020	158			47000	47000	1010	450
40000	47000	1020	158			47000	47000	1010	450
41081.1	47000	1020	158			47000	47000	1010	450
41351.4	47000	1020	158			47000	47000	1010	450
41891.9	47000	1020	158			47000	47000	1010	450
41891.9	47000	1020	158			47000	47000	1010	450
43513.5	47000	1020	158			47000	47000	1010	450
42162.2	47000	1020	158			47000	47000	1010	450
42162.2	47000	1020	158			47000	47000	1010	450
44324.3	47000	1020	158			47000	47000	1010	450
46486.5	47000	1020	158			47000	47000	1010	450
46756.8	47000	1020	158			47000	47000	1010	450
45675.7	47000	1020	158			47000	47000	1010	450
48108.1	55000	1030	169			55000	55000	1020	461
49459.5	55000	1030	169			55000	55000	1020	461
51081.1	55000	1030	169			55000	55000	1020	461
54864.9	55000	1030	169			55000	55000	1020	461
55135.1	67000	1003	166			67000	67000	1002	481
54864.9	55000	1030	169			55000	55000	1020	461
55135.1	67000	1003	166			67000	67000	1002	481
53783.8	55000	1030	169			55000	55000	1020	461
56756.8	67000	1003	166			67000	67000	1002	481
59189.2	67000	1003	166			67000	67000	1002	481
61891.9	67000	1003	166			67000	67000	1002	481
65405.4	67000	1003	166			67000	67000	1002	481
67297.3	70000	1400	198			70000	70000	1300	451
66756.8	67000	1003	166			67000	67000	1002	481
67027	70000	1400	198			70000	70000	1300	451
68108.1	70000	1400	198			70000	70000	1300	451
74324.3	83000	1050	178			83000	83000	1040	470
80000	83000	1050	178			83000	83000	1040	470
82432.4	83000	1050	178			83000	83000	1040	470
84054.1	86000	1220	346			86000	86000	1110	461
85135.1	86000	1220	346			86000	86000	1110	461
85675.7	86000	1220	346			86000	86000	1110	461
84324.3	86000	1220	346			86000	86000	1110	461
87027	93000	1005	176			93000	93000	1004	491
86756.8	87000	1202	326			87000	87000	1101	464
89189.2	93000	1005	176			93000	93000	1004	491
93513.5	94000	1230	357			94000	94000	1120	472
93513.5	94000	1230	357			94000	94000	1120	472
97837.8	103000	1032	307			103000	103000	1021	484
98108.1	103000	1032	307			103000	103000	1021	484
102432	103000	1032	307			103000	103000	1021	484
106757	110000	1500	199			110000	110000	1400	452
110270	112000	1240	353			112000	112000	1130	468
112703	113000	1204	336			113000	113000	1103	474
116216	117000	1420	356			117000	117000	1310	471
117568	118000	1402	336			118000	118000	1301	474
121622	122000	1033	335			122000	122000	1022	512
122703	125000	1430	367			125000	125000	1320	482
120811	121000	1024	306			121000	121000	1013	483
122973	125000	1430	367			125000	125000	1320	482
128649	129000	1034	317			129000	129000	1023	494
134595	137000	1403	364			137000	137000	1302	502
131351	132000	1205	364			132000	132000	1104	502
130000	131000	1052	316			131000	131000	1041	493
131892	132000	1205	364			132000	132000	1104	502
129459	131000	1052	316			131000	131000	1041	493
133243	134000	1222	484			134000	134000	1111	484
126486	129000	1034	317			129000	129000	1023	494
126757	129000	1034	317			129000	129000	1023	494
127297	129000	1034	317			129000	129000	1023	494
129459	131000	1052	316			131000	131000	1041	493
117297	118000	1402	336			118000	118000	1301	474
120000	121000	1024	306			121000	121000	1013	483
116486	117000	1420	356			117000	117000	1310	471
112973	113000	1204	336			113000	113000	1103	474
112703	113000	1204	336			113000	113000	1103	474
116757	117000	1420	356			117000	117000	1310	471
118378	121000	1024	306			121000	121000	1013	483
121892	122000	1033	335			122000	122000	1022	512
128108	129000	1034	317			129000	129000	1023	494
123514	125000	1430	367			125000	125000	1320	482
118919	121000	1024	306			121000	121000	1013	483
114865	115000	1302	327			115000	115000	1201	465
114865	115000	1302	327			115000	115000	1201	465
118649	121000	1024	306			121000	121000	1013	483
121622	122000	1033	335			122000	122000	1022	512
126486	129000	1034	317			129000	129000	1023	494
126757	129000	1034	317			129000	129000	1023	494
124054	125000	1430	367			125000	125000	1320	482
128649	129000	1034	317			129000	129000	1023	494
124054	125000	1430	367			125000	125000	1320	482
127568	129000	1034	317			129000	129000	1023	494
130000	131000	1052	316			131000	131000	1041	493
127838	129000	1034	317			129000	129000	1023	494
121622	122000	1033	335			122000	122000	1022	512
118649	121000	1024	306			121000	121000	1013	483
116486	117000	1420	356			117000	117000	1310	471
122973	125000	1430	367			125000	125000	1320	482
127568	129000	1034	317			129000	129000	1023	494
117838	118000	1402	336			118000	118000	1301	474
121892	122000	1033	335			122000	122000	1022	512
117297	118000	1402	336			118000	118000	1301	474
115135	117000	1420	356			117000	117000	1310	471
117568	118000	1402	336			118000	118000	1301	474
120000	121000	1024	306			121000	121000	1013	483
118378	121000	1024	306			121000	121000	1013	483
117568	118000	1402	336			118000	118000	1301	474
115135	117000	1420	356			117000	117000	1310	471
113514	114000	1023	324			114000	114000	1012	501
111081	112000	1240	353			112000	112000	1130	468
112432	113000	1204	336			113000	113000	1103	474
116757	117000	1420	356			117000	117000	1310	471
119730	121000	1024	306			121000	121000	1013	483
123514	125000	1430	367			125000	125000	1320	482
124054	125000	1430	367			125000	125000	1320	482
126486	129000	1034	317			129000	129000	1023	494
120270	121000	1024	306			121000	121000	1013	483
118919	121000	1024	306			121000	121000	1013	483
122703	125000	1430	367			125000	125000	1320	482
123514	125000	1430	367			125000	125000	1320	482
120000	121000	1024	306			121000	121000	1013	483
121081	122000	1033	335			122000	122000	1022	512
122432	125000	1430	367			125000	125000	1320	482
126757	129000	1034	317			129000	129000	1023	494
132703	134000	1222	484			134000	134000	1111	484
130000	131000	1052	316			131000	131000	1041	493
126486	129000	1034	317			129000	129000	1023	494
127027	129000	1034	317			129000	129000	1023	494
126757	129000	1034	317			129000	129000	1023	494
127297	129000	1034	317			129000	129000	1023	494
123514	125000	1430	367			125000	125000	1320	482
121892	122000	1033	335			122000	122000	1022	512
125676	129000	1034	317			129000	129000	1023	494
123514	125000	1430	367			125000	125000	1320	482
127568	129000	1034	317			129000	129000	1023	494
131622	132000	1205	364			132000	132000	1104	502
133784	134000	1222	484			134000	134000	1111	484
132973	134000	1222	484			134000	134000	1111	484
135946	137000	1403	364			137000	137000	1302	502
134324	137000	1403	364			137000	137000	1302	502
132703	134000	1222	484			134000	134000	1111	484
129459	131000	1052	316			131000	131000	1041	493
130541	131000	1052	316			131000	131000	1041	493
129459	131000	1052	316			131000	131000	1041	493
121892	122000	1033	335			122000	122000	1022	512
124054	125000	1430	367			125000	125000	1320	482
125676	129000	1034	317			129000	129000	1023	494
127297	129000	1034	317			129000	129000	1023	494
125946	129000	1034	317			129000	129000	1023	494
127027	129000	1034	317			129000	129000	1023	494
133243	134000	1222	484			134000	134000	1111	484
135946	137000	1403	364			137000	137000	1302	502
137568	140000	1025	334			140000	140000	1014	511
133514	134000	1222	484			134000	134000	1111	484
132162	134000	1222	484			134000	134000	1111	484
133784	134000	1222	484			134000	134000	1111	484
136216	137000	1403	364			137000	137000	1302	502
141351	142000	1232	495			142000	142000	1121	495
140541	141000	1304	337			141000	141000	1203	475
139730	140000	1025	334			140000	140000	1014	511
142973	143000	1440	363			143000	143000	1330	478
142432	143000	1440	363			143000	143000	1330	478
143784	144000	1404	346			144000	144000	1303	484
140541	141000	1304	337			141000	141000	1203	475
142162	143000	1440	363			143000	143000	1330	478
142973	143000	1440	363			143000	143000	1330	478
148649	150000	1053	344			150000	150000	1042	521
152162	153000	1223	512			153000	153000	1112	512
151351	153000	1223	512			153000	153000	1112	512
155405	157000	1054	326			157000	157000	1043	503
156486	157000	1054	326			157000	157000	1043	503
160270	161000	1233	523			161000	161000	1122	523
159730	160000	1224	494			160000	160000	1113	494
160811	161000	1233	523			161000	161000	1122	523
160811	161000	1233	523			161000	161000	1122	523
170541	173000	1432	505			173000	173000	1321	505
169730	170000	1252	504			170000	170000	1141	504
175405	176000	1055	354			176000	176000	1044	531
174865	176000	1055	354			176000	176000	1044	531
170541	173000	1432	505			173000	173000	1321	505
169459	170000	1252	504			170000	170000	1141	504
175405	176000	1055	354			176000	176000	1044	531
172703	173000	1432	505			173000	173000	1321	505
167568	168000	1234	505			168000	168000	1123	505
165135	166000	1045	341			166000	166000	1034	518
170811	173000	1432	505			173000	173000	1321	505
173243	176000	1055	354			176000	176000	1044	531
170811	173000	1432	505			173000	173000	1321	505
174324	176000	1055	354			176000	176000	1044	531
168378	170000	1252	504			170000	170000	1141	504
166486	168000	1234	505			168000	168000	1123	505
174865	176000	1055	354			176000	176000	1044	531
181351	183000	1540	364			183000	183000	1430	479
181351	183000	1540	364			183000	183000	1430	479
177027	179000	1225	522			179000	179000	1114	522
186757	187000	1235	533			187000	187000	1124	533
187297	188000	1324	495			188000	188000	1213	495
184865	186000	1244	501			186000	186000	1133	501
181081	183000	1540	364			183000	183000	1430	479
184054	186000	1244	501			186000	186000	1133	501
181081	183000	1540	364			183000	183000	1430	479
183784	184000	1423	522			184000	184000	1312	522
187297	188000	1324	495			188000	188000	1213	495
191892	192000	1433	533			192000	192000	1322	533
187568	188000	1324	495			188000	188000	1213	495
191622	192000	1433	533			192000	192000	1322	533
187568	188000	1324	495			188000	188000	1213	495
191892	192000	1433	533			192000	192000	1322	533
191351	192000	1433	533			192000	192000	1322	533
198378	199000	1434	515			199000	199000	1323	515
197027	198000	1352	505			198000	198000	1241	505
196486	198000	1352	505			198000	198000	1241	505
191622	192000	1433	533			192000	192000	1322	533
181351	183000	1540	364			183000	183000	1430	479
182973	183000	1540	364			183000	183000	1430	479
177568	179000	1225	522			179000	179000	1114	522
163784	165000	1422	494			165000	165000	1311	494
160000	161000	1233	523			161000	161000	1122	523
155676	157000	1054	326			157000	157000	1043	503
149730	150000	1053	344			150000	150000	1042	521
147568	148000	1035	345			148000	148000	1024	522
151892	153000	1223	512			153000	153000	1112	512
150541	153000	1223	512			153000	153000	1112	512
139459	140000	1025	334			140000	140000	1014	511
140811	141000	1304	337			141000	141000	1203	475
127568	129000	1034	317			129000	129000	1023	494
128108	129000	1034	317			129000	129000	1023	494
120270	121000	1024	306			121000	121000	1013	483
113784	114000	1023	324			114000	114000	1012	501
109189	110000	1500	199			110000	110000	1400	452
106757	110000	1500	199			110000	110000	1400	452
104865	106000	1203	354			106000	106000	1102	492
101622	103000	1032	307			103000	103000	1021	484
97567.6	103000	1032	307			103000	103000	1021	484
93513.5	94000	1230	357			94000	94000	1120	472
91351.4	93000	1005	176			93000	93000	1004	491
88108.1	93000	1005	176			93000	93000	1004	491
83513.5	86000	1220	346			86000	86000	1110	461
80540.5	83000	1050	178			83000	83000	1040	470
74594.6	83000	1050	178			83000	83000	1040	470
71351.4	73000	1040	165			73000	73000	1030	457
68378.4	70000	1400	198			70000	70000	1300	451
69729.7	70000	1400	198			70000	70000	1300	451
70270.3	73000	1040	165			73000	73000	1030	457
67027	70000	1400	198			70000	70000	1300	451
62973	67000	1003	166			67000	67000	1002	481
66216.2	67000	1003	166			67000	67000	1002	481
61081.1	67000	1003	166			67000	67000	1002	481
57297.3	67000	1003	166			67000	67000	1002	481
58108.1	67000	1003	166			67000	67000	1002	481
61081.1	67000	1003	166			67000	67000	1002	481
61081.1	67000	1003	166			67000	67000	1002	481
68918.9	70000	1400	198			70000	70000	1300	451
58918.9	67000	1003	166			67000	67000	1002	481
59189.2	67000	1003	166			67000	67000	1002	481
54594.6	55000	1030	169			55000	55000	1020	461
52702.7	55000	1030	169			55000	55000	1020	461
53243.2	55000	1030	169			55000	55000	1020	461
51621.6	55000	1030	169			55000	55000	1020	461
51351.4	55000	1030	169			55000	55000	1020	461
50810.8	55000	1030	169			55000	55000	1020	461
51081.1	55000	1030	169			55000	55000	1020	461
51081.1	55000	1030	169			55000	55000	1020	461
50810.8	55000	1030	169			55000	55000	1020	461
50000	55000	1030	169			55000	55000	1020	461
51621.6	55000	1030	169			55000	55000	1020	461
52702.7	55000	1030	169			55000	55000	1020	461
52162.2	55000	1030	169			55000	55000	1020	461
50810.8	55000	1030	169			55000	55000	1020	461
50810.8	55000	1030	169			55000	55000	1020	461
49729.7	55000	1030	169			55000	55000	1020	461
47837.8	48000	1002	138			48000	48000	1001	453
47297.3	48000	1002	138			48000	48000	1001	453
47567.6	48000	1002	138			48000	48000	1001	453
47027	48000	1002	138			48000	48000	1001	453
48108.1	55000	1030	169			55000	55000	1020	461
47837.8	48000	1002	138			48000	48000	1001	453
47837.8	48000	1002	138			48000	48000	1001	453
45135.1	47000	1020	158			47000	47000	1010	450
44864.9	47000	1020	158			47000	47000	1010	450
45405.4	47000	1020	158			47000	47000	1010	450
44594.6	47000	1020	158			47000	47000	1010	450
43513.5	47000	1020	158			47000	47000	1010	450
42973	47000	1020	158			47000	47000	1010	450
43783.8	47000	1020	158			47000	47000	1010	450
44054.1	47000	1020	158			47000	47000	1010	450
44324.3	47000	1020	158			47000	47000	1010	450
43513.5	47000	1020	158			47000	47000	1010	450
44054.1	47000	1020	158			47000	47000	1010	450
43783.8	47000	1020	158			47000	47000	1010	450
43513.5	47000	1020	158			47000	47000	1010	450
43243.2	47000	1020	158			47000	47000	1010	450
43783.8	47000	1020	158			47000	47000	1010	450
44864.9	47000	1020	158			47000	47000	1010	450
45135.1	47000	1020	158			47000	47000	1010	450
44864.9	47000	1020	158			47000	47000	1010	450
45675.7	47000	1020	158			47000	47000	1010	450
45135.1	47000	1020	158			47000	47000	1010	450
44864.9	47000	1020	158			47000	47000	1010	450
46216.2	47000	1020	158			47000	47000	1010	450
45135.1	47000	1020	158			47000	47000	1010	450
44864.9	47000	1020	158			47000	47000	1010	450
46216.2	47000	1020	158			47000	47000	1010	450
49729.7	55000	1030	169			55000	55000	1020	461
47297.3	48000	1002	138			48000	48000	1001	453
48108.1	55000	1030	169			55000	55000	1020	461
49459.5	55000	1030	169			55000	55000	1020	461
54594.6	55000	1030	169			55000	55000	1020	461
54324.3	55000	1030	169			55000	55000	1020	461
56216.2	67000	1003	166			67000	67000	1002	481
59189.2	67000	1003	166			67000	67000	1002	481
60810.8	67000	1003	166			67000	67000	1002	481
61891.9	67000	1003	166			67000	67000	1002	481
62162.2	67000	1003	166			67000	67000	1002	481
63513.5	67000	1003	166			67000	67000	1002	481
63783.8	67000	1003	166			67000	67000	1002	481
68108.1	70000	1400	198			70000	70000	1300	451
68918.9	70000	1400	198			70000	70000	1300	451
70810.8	73000	1040	165			73000	73000	1030	457
74054.1	83000	1050	178			83000	83000	1040	470
73243.2	74000	1004	148			74000	74000	1003	463
78108.1	83000	1050	178			83000	83000	1040	470
81081.1	83000	1050	178			83000	83000	1040	470
79729.7	83000	1050	178			83000	83000	1040	470
78918.9	83000	1050	178			83000	83000	1040	470
81081.1	83000	1050	178			83000	83000	1040	470
86486.5	87000	1202	326			87000	87000	1101	464
89459.5	93000	1005	176			93000	93000	1004	491
95675.7	103000	1032	307			103000	103000	1021	484
95945.9	103000	1032	307			103000	103000	1021	484
103784	106000	1203	354			106000	106000	1102	492
104324	106000	1203	354			106000	106000	1102	492
105405	106000	1203	354			106000	106000	1102	492
104054	106000	1203	354			106000	106000	1102	492
110541	112000	1240	353			112000	112000	1130	468
120270	121000	1024	306			121000	121000	1013	483
119189	121000	1024	306			121000	121000	1013	483
116216	117000	1420	356			117000	117000	1310	471
118378	121000	1024	306			121000	121000	1013	483
117027	118000	1402	336			118000	118000	1301	474
118108	121000	1024	306			121000	121000	1013	483
122162	125000	1430	367			125000	125000	1320	482
128919	129000	1034	317			129000	129000	1023	494
133514	134000	1222	484			134000	134000	1111	484
133514	134000	1222	484			134000	134000	1111	484
137027	140000	1025	334			140000	140000	1014	511
138649	140000	1025	334			140000	140000	1014	511
144865	147000	1044	313			147000	147000	1033	490
144595	147000	1044	313			147000	147000	1033	490
147027	148000	1035	345			148000	148000	1024	522
150270	153000	1223	512			153000	153000	1112	512
149459	150000	1053	344			150000	150000	1042	521
148108	150000	1053	344			150000	150000	1042	521
152973	153000	1223	512			153000	153000	1112	512
157027	158000	1502	337			158000	158000	1401	475
152432	153000	1223	512			153000	153000	1112	512
151081	153000	1223	512			153000	153000	1112	512
147568	148000	1035	345			148000	148000	1024	522
145946	147000	1044	313			147000	147000	1033	490
144595	147000	1044	313			147000	147000	1033	490
138108	140000	1025	334			140000	140000	1014	511
137297	140000	1025	334			140000	140000	1014	511
144595	147000	1044	313			147000	147000	1033	490
142432	143000	1440	363			143000	143000	1330	478
145405	147000	1044	313			147000	147000	1033	490
145135	147000	1044	313			147000	147000	1033	490
149459	150000	1053	344			150000	150000	1042	521
157838	158000	1502	337			158000	158000	1401	475
157027	158000	1502	337			158000	158000	1401	475
160811	161000	1233	523			161000	161000	1122	523
171892	173000	1432	505			173000	173000	1321	505
180541	181000	1323	513			181000	181000	1212	513
190000	191000	1424	504			191000	191000	1313	504
197568	198000	1352	505			198000	198000	1241	505
202703	203000	1505	375			203000	203000	1404	513
214324	215000	1255	542			215000	215000	1144	542
214054	215000	1255	542			215000	215000	1144	542
206757	207000	1325	523			207000	207000	1214	523
207838	210000	1425	532			210000	210000	1314	532
200000	201000	1452	514			201000	201000	1341	514
195946	196000	1254	514			196000	196000	1143	514
190000	191000	1424	504			191000	191000	1313	504
178108	179000	1225	522			179000	179000	1114	522
177297	179000	1225	522			179000	179000	1114	522
178649	179000	1225	522			179000	179000	1114	522
174595	176000	1055	354			176000	176000	1044	531
169189	170000	1252	504			170000	170000	1141	504
165405	166000	1045	341			166000	166000	1034	518
168378	170000	1252	504			170000	170000	1141	504
167297	168000	1234	505			168000	168000	1123	505
164054	165000	1422	494			165000	165000	1311	494
161351	162000	1322	485			162000	162000	1211	485
160541	161000	1233	523			161000	161000	1122	523
154595	157000	1054	326			157000	157000	1043	503
151622	153000	1223	512			153000	153000	1112	512
153514	157000	1054	326			157000	157000	1043	503
157027	158000	1502	337			158000	158000	1401	475
155676	157000	1054	326			157000	157000	1043	503
164595	165000	1422	494			165000	165000	1311	494
160000	161000	1233	523			161000	161000	1122	523
151081	153000	1223	512			153000	153000	1112	512
155135	157000	1054	326			157000	157000	1043	503
153243	157000	1054	326			157000	157000	1043	503
152703	153000	1223	512			153000	153000	1112	512
159459	160000	1224	494			160000	160000	1113	494
155946	157000	1054	326			157000	157000	1043	503
151351	153000	1223	512			153000	153000	1112	512
154054	157000	1054	326			157000	157000	1043	503
161081	162000	1322	485			162000	162000	1211	485
158919	160000	1224	494			160000	160000	1113	494
158649	160000	1224	494			160000	160000	1113	494
155135	157000	1054	326			157000	157000	1043	503
161892	162000	1322	485			162000	162000	1211	485
164595	165000	1422	494			165000	165000	1311	494
166216	168000	1234	505			168000	168000	1123	505
167838	168000	1234	505			168000	168000	1123	505
166486	168000	1234	505			168000	168000	1123	505
170000	173000	1432	505			173000	173000	1321	505
165946	166000	1045	341			166000	166000	1034	518
169189	170000	1252	504			170000	170000	1141	504
171622	173000	1432	505			173000	173000	1321	505
161622	162000	1322	485			162000	162000	1211	485
162973	163000	1405	374			163000	163000	1304	512
168919	170000	1252	504			170000	170000	1141	504
168649	170000	1252	504			170000	170000	1141	504
163784	165000	1422	494			165000	165000	1311	494
165676	166000	1045	341			166000	166000	1034	518
179730	181000	1323	513			181000	181000	1212	513
231081	232000	1533	534			232000	232000	1422	534
201351	203000	1505	375			203000	203000	1404	513
198919	199000	1434	515			199000	199000	1323	515
180000	181000	1323	513			181000	181000	1212	513
192973	193000	1550	377			193000	193000	1440	492
184865	186000	1244	501			186000	186000	1133	501
186216	187000	1235	533			187000	187000	1124	533
183514	184000	1423	522			184000	184000	1312	522
185946	186000	1244	501			186000	186000	1133	501
198378	199000	1434	515			199000	199000	1323	515
199730	201000	1452	514			201000	201000	1341	514
202703	203000	1505	375			203000	203000	1404	513
192973	193000	1550	377			193000	193000	1440	492
158108	160000	1224	494			160000	160000	1113	494
172432	173000	1432	505			173000	173000	1321	505
177838	179000	1225	522			179000	179000	1114	522
178378	179000	1225	522			179000	179000	1114	522
180270	181000	1323	513			181000	181000	1212	513
184595	186000	1244	501			186000	186000	1133	501
190541	191000	1424	504			191000	191000	1313	504
190000	191000	1424	504			191000	191000	1313	504
189730	191000	1424	504			191000	191000	1313	504
191081	192000	1433	533			192000	192000	1322	533
226486	227000	1454	524			227000	227000	1343	524
242162	243000	1355	543			243000	243000	1244	543
228649	231000	1524	505			231000	231000	1413	505
226757	227000	1454	524			227000	227000	1343	524
222703	224000	1354	515			224000	224000	1243	515
223514	224000	1354	515			224000	224000	1243	515
220541	224000	1354	515			224000	224000	1243	515
227297	231000	1524	505			231000	231000	1413	505
228378	231000	1524	505			231000	231000	1413	505
221622	224000	1354	515			224000	224000	1243	515
216486	217000	1353	533			217000	217000	1242	533
211892	213000	1532	506			213000	213000	1421	506
208919	210000	1425	532			210000	210000	1314	532
213243	214000	1344	502			214000	214000	1233	502
220811	224000	1354	515			224000	224000	1243	515
215946	217000	1353	533			217000	217000	1242	533
217568	218000	1435	543			218000	218000	1324	543
217838	218000	1435	543			218000	218000	1324	543
227838	231000	1524	505			231000	231000	1413	505
226216	227000	1454	524			227000	227000	1343	524
218919	220000	1453	542			220000	220000	1342	542
237568	239000	1534	516			239000	239000	1423	516
225405	227000	1454	524			227000	227000	1343	524
216486	217000	1353	533			217000	217000	1242	533
223243	224000	1354	515			224000	224000	1243	515
221622	224000	1354	515			224000	224000	1243	515
223784	224000	1354	515			224000	224000	1243	515
220811	224000	1354	515			224000	224000	1243	515
226486	227000	1454	524			227000	227000	1343	524
224324	227000	1454	524			227000	227000	1343	524
214595	215000	1255	542			215000	215000	1144	542
219189	220000	1453	542			220000	220000	1342	542
221622	224000	1354	515			224000	224000	1243	515
223514	224000	1354	515			224000	224000	1243	515
223784	224000	1354	515			224000	224000	1243	515
218649	220000	1453	542			220000	220000	1342	542
223784	224000	1354	515			224000	224000	1243	515
233784	236000	1445	539			236000	236000	1334	539
237297	239000	1534	516			239000	239000	1423	516
239730	241000	1552	515			241000	241000	1441	515
238108	239000	1534	516			239000	239000	1423	516
251622	257000	1544	512			257000	257000	1433	512
238108	239000	1534	516			239000	239000	1423	516
232432	233000	1345	530			233000	233000	1234	530
230000	231000	1524	505			231000	231000	1413	505
234054	236000	1445	539			236000	236000	1334	539
243514	246000	1455	552			246000	246000	1344	552
248378	250000	1525	533			250000	250000	1414	533
251351	257000	1544	512			257000	257000	1433	512
257297	258000	1535	544			258000	258000	1424	544
244865	246000	1455	552			246000	246000	1344	552
246216	250000	1525	533			250000	250000	1414	533
234324	236000	1445	539			236000	236000	1334	539
232703	233000	1345	530			233000	233000	1234	530
192162	193000	1550	377			193000	193000	1440	492
192703	193000	1550	377			193000	193000	1440	492
198649	199000	1434	515			199000	199000	1323	515
193243	196000	1254	514			196000	196000	1143	514
183514	184000	1423	522			184000	184000	1312	522
195135	196000	1254	514			196000	196000	1143	514
189730	191000	1424	504			191000	191000	1313	504
179730	181000	1323	513			181000	181000	1212	513
179459	181000	1323	513			181000	181000	1212	513
197838	198000	1352	505			198000	198000	1241	505
180000	181000	1323	513			181000	181000	1212	513
161081	162000	1322	485			162000	162000	1211	485
156216	157000	1054	326			157000	157000	1043	503
141892	142000	1232	495			142000	142000	1121	495
140811	141000	1304	337			141000	141000	1203	475
136757	137000	1403	364			137000	137000	1302	502
132162	134000	1222	484			134000	134000	1111	484
123784	125000	1430	367			125000	125000	1320	482
116216	117000	1420	356			117000	117000	1310	471
113514	114000	1023	324			114000	114000	1012	501
100270	103000	1032	307			103000	103000	1021	484
107297	110000	1500	199			110000	110000	1400	452
88918.9	93000	1005	176			93000	93000	1004	491
86216.2	87000	1202	326			87000	87000	1101	464
81081.1	83000	1050	178			83000	83000	1040	470
86756.8	87000	1202	326			87000	87000	1101	464
94864.9	95000	1022	296			95000	95000	1011	473
91351.4	93000	1005	176			93000	93000	1004	491
88108.1	93000	1005	176			93000	93000	1004	491
79189.2	83000	1050	178			83000	83000	1040	470
78108.1	83000	1050	178			83000	83000	1040	470
75675.7	83000	1050	178			83000	83000	1040	470
80540.5	83000	1050	178			83000	83000	1040	470
78918.9	83000	1050	178			83000	83000	1040	470
79459.5	83000	1050	178			83000	83000	1040	470
76486.5	83000	1050	178			83000	83000	1040	470
69189.2	70000	1400	198			70000	70000	1300	451
73243.2	74000	1004	148			74000	74000	1003	463
77297.3	83000	1050	178			83000	83000	1040	470
77837.8	83000	1050	178			83000	83000	1040	470
74054.1	83000	1050	178			83000	83000	1040	470
77297.3	83000	1050	178			83000	83000	1040	470
70810.8	73000	1040	165			73000	73000	1030	457
72702.7	73000	1040	165			73000	73000	1030	457
74864.9	83000	1050	178			83000	83000	1040	470
71351.4	73000	1040	165			73000	73000	1030	457
64864.9	67000	1003	166			67000	67000	1002	481
59729.7	67000	1003	166			67000	67000	1002	481
61891.9	67000	1003	166			67000	67000	1002	481
62432.4	67000	1003	166			67000	67000	1002	481
68378.4	70000	1400	198			70000	70000	1300	451
67837.8	70000	1400	198			70000	70000	1300	451
67027	70000	1400	198			70000	70000	1300	451
66486.5	67000	1003	166			67000	67000	1002	481
65135.1	67000	1003	166			67000	67000	1002	481
62432.4	67000	1003	166			67000	67000	1002	481
61351.4	67000	1003	166			67000	67000	1002	481
58918.9	67000	1003	166			67000	67000	1002	481
55405.4	67000	1003	166			67000	67000	1002	481
53783.8	55000	1030	169			55000	55000	1020	461
55405.4	67000	1003	166			67000	67000	1002	481
56216.2	67000	1003	166			67000	67000	1002	481
57297.3	67000	1003	166			67000	67000	1002	481
57567.6	67000	1003	166			67000	67000	1002	481
58918.9	67000	1003	166			67000	67000	1002	481
60810.8	67000	1003	166			67000	67000	1002	481
57567.6	67000	1003	166			67000	67000	1002	481
58918.9	67000	1003	166			67000	67000	1002	481
60810.8	67000	1003	166			67000	67000	1002	481
59729.7	67000	1003	166			67000	67000	1002	481
58918.9	67000	1003	166			67000	67000	1002	481
60810.8	67000	1003	166			67000	67000	1002	481
59729.7	67000	1003	166			67000	67000	1002	481
60270.3	67000	1003	166			67000	67000	1002	481
60270.3	67000	1003	166			67000	67000	1002	481
62973	67000	1003	166			67000	67000	1002	481
64324.3	67000	1003	166			67000	67000	1002	481
62973	67000	1003	166			67000	67000	1002	481
64324.3	67000	1003	166			67000	67000	1002	481
54324.3	55000	1030	169			55000	55000	1020	461
56756.8	67000	1003	166			67000	67000	1002	481
62432.4	67000	1003	166			67000	67000	1002	481
61621.6	67000	1003	166			67000	67000	1002	481
60270.3	67000	1003	166			67000	67000	1002	481
59189.2	67000	1003	166			67000	67000	1002	481
63783.8	67000	1003	166			67000	67000	1002	481
63783.8	67000	1003	166			67000	67000	1002	481
67297.3	70000	1400	198			70000	70000	1300	451
90000	93000	1005	176			93000	93000	1004	491
87027	93000	1005	176			93000	93000	1004	491
81891.9	83000	1050	178			83000	83000	1040	470
78108.1	83000	1050	178			83000	83000	1040	470
77567.6	83000	1050	178			83000	83000	1040	470
93243.2	94000	1230	357			94000	94000	1120	472
89189.2	93000	1005	176			93000	93000	1004	491
85945.9	86000	1220	346			86000	86000	1110	461
96216.2	103000	1032	307			103000	103000	1021	484
99729.7	103000	1032	307			103000	103000	1021	484
124324	125000	1430	367			125000	125000	1320	482
125676	129000	1034	317			129000	129000	1023	494
119189	121000	1024	306			121000	121000	1013	483
115946	117000	1420	356			117000	117000	1310	471
120270	121000	1024	306			121000	121000	1013	483
109459	110000	1500	199			110000	110000	1400	452
106757	110000	1500	199			110000	110000	1400	452
118378	121000	1024	306			121000	121000	1013	483
145405	147000	1044	313			147000	147000	1033	490
135676	137000	1403	364			137000	137000	1302	502
135946	137000	1403	364			137000	137000	1302	502
150270	153000	1223	512			153000	153000	1112	512
152973	153000	1223	512			153000	153000	1112	512
156486	157000	1054	326			157000	157000	1043	503
163514	165000	1422	494			165000	165000	1311	494
165135	166000	1045	341			166000	166000	1034	518
167568	168000	1234	505			168000	168000	1123	505
169459	170000	1252	504			170000	170000	1141	504
174865	176000	1055	354			176000	176000	1044	531
176486	177000	1503	365			177000	177000	1402	503
180000	181000	1323	513			181000	181000	1212	513
182703	183000	1540	364			183000	183000	1430	479
180000	181000	1323	513			181000	181000	1212	513
174865	176000	1055	354			176000	176000	1044	531
168108	170000	1252	504			170000	170000	1141	504
166216	168000	1234	505			168000	168000	1123	505
170000	173000	1432	505			173000	173000	1321	505
171351	173000	1432	505			173000	173000	1321	505
174595	176000	1055	354			176000	176000	1044	531
176216	177000	1503	365			177000	177000	1402	503
174865	176000	1055	354			176000	176000	1044	531
181351	183000	1540	364			183000	183000	1430	479
173243	176000	1055	354			176000	176000	1044	531
179189	181000	1323	513			181000	181000	1212	513
184054	186000	1244	501			186000	186000	1133	501
183514	184000	1423	522			184000	184000	1312	522
189459	191000	1424	504			191000	191000	1313	504
194054	196000	1254	514			196000	196000	1143	514
199189	201000	1452	514			201000	201000	1341	514
180811	181000	1323	513			181000	181000	1212	513
180000	181000	1323	513			181000	181000	1212	513
191622	192000	1433	533			192000	192000	1322	533
181081	183000	1540	364			183000	183000	1430	479
172973	173000	1432	505			173000	173000	1321	505
165405	166000	1045	341			166000	166000	1034	518
168649	170000	1252	504			170000	170000	1141	504
164054	165000	1422	494			165000	165000	1311	494
168919	170000	1252	504			170000	170000	1141	504
170000	173000	1432	505			173000	173000	1321	505
181081	183000	1540	364			183000	183000	1430	479
169459	170000	1252	504			170000	170000	1141	504
175676	176000	1055	354			176000	176000	1044	531
195405	196000	1254	514			196000	196000	1143	514
202162	203000	1505	375			203000	203000	1404	513
221351	224000	1354	515			224000	224000	1243	515
229730	231000	1524	505			231000	231000	1413	505
239459	241000	1552	515			241000	241000	1441	515
239459	241000	1552	515			241000	241000	1441	515
227027	231000	1524	505			231000	231000	1413	505
229459	231000	1524	505			231000	231000	1413	505
241351	243000	1355	543			243000	243000	1244	543
234595	236000	1445	539			236000	236000	1334	539
238378	239000	1534	516			239000	239000	1423	516
228108	231000	1524	505			231000	231000	1413	505
232703	233000	1345	530			233000	233000	1234	530
233784	236000	1445	539			236000	236000	1334	539
212162	213000	1532	506			213000	213000	1421	506
186757	187000	1235	533			187000	187000	1124	533
186757	187000	1235	533			187000	187000	1124	533
193784	196000	1254	514			196000	196000	1143	514
194054	196000	1254	514			196000	196000	1143	514
209459	210000	1425	532			210000	210000	1314	532
200270	201000	1452	514			201000	201000	1341	514
199459	201000	1452	514			201000	201000	1341	514
193514	196000	1254	514			196000	196000	1143	514
198649	199000	1434	515			199000	199000	1323	515
187297	188000	1324	495			188000	188000	1213	495
194054	196000	1254	514			196000	196000	1143	514
195135	196000	1254	514			196000	196000	1143	514
190541	191000	1424	504			191000	191000	1313	504
187297	188000	1324	495			188000	188000	1213	495
193514	196000	1254	514			196000	196000	1143	514
189189	191000	1424	504			191000	191000	1313	504
196216	198000	1352	505			198000	198000	1241	505
202973	203000	1505	375			203000	203000	1404	513
197297	198000	1352	505			198000	198000	1241	505
200811	201000	1452	514			201000	201000	1341	514
204865	205000	1245	529			205000	205000	1134	529
198649	199000	1434	515			199000	199000	1323	515
195135	196000	1254	514			196000	196000	1143	514
189189	191000	1424	504			191000	191000	1313	504
199730	201000	1452	514			201000	201000	1341	514
214865	215000	1255	542			215000	215000	1144	542
215135	217000	1353	533			217000	217000	1242	533
204054	205000	1245	529			205000	205000	1134	529
193514	196000	1254	514			196000	196000	1143	514
206216	207000	1325	523			207000	207000	1214	523
199730	201000	1452	514			201000	201000	1341	514
199730	201000	1452	514			201000	201000	1341	514
194595	196000	1254	514			196000	196000	1143	514
188378	189000	1253	532			189000	189000	1142	532
188108	189000	1253	532			189000	189000	1142	532
197297	198000	1352	505			198000	198000	1241	505
191081	192000	1433	533			192000	192000	1322	533
186216	187000	1235	533			187000	187000	1124	533
189459	191000	1424	504			191000	191000	1313	504
180000	181000	1323	513			181000	181000	1212	513
184054	186000	1244	501			186000	186000	1133	501
185676	186000	1244	501			186000	186000	1133	501
195135	196000	1254	514			196000	196000	1143	514
196486	198000	1352	505			198000	198000	1241	505
176757	177000	1503	365			177000	177000	1402	503
177027	179000	1225	522			179000	179000	1114	522
173243	176000	1055	354			176000	176000	1044	531
171351	173000	1432	505			173000	173000	1321	505
166486	168000	1234	505			168000	168000	1123	505
176757	177000	1503	365			177000	177000	1402	503
168919	170000	1252	504			170000	170000	1141	504
171622	173000	1432	505			173000	173000	1321	505
174324	176000	1055	354			176000	176000	1044	531
177297	179000	1225	522			179000	179000	1114	522
180541	181000	1323	513			181000	181000	1212	513
182162	183000	1540	364			183000	183000	1430	479
194865	196000	1254	514			196000	196000	1143	514
195676	196000	1254	514			196000	196000	1143	514
217838	218000	1435	543			218000	218000	1324	543
201351	203000	1505	375			203000	203000	1404	513
194054	196000	1254	514			196000	196000	1143	514
208919	210000	1425	532			210000	210000	1314	532
213243	214000	1344	502			214000	214000	1233	502
211892	213000	1532	506			213000	213000	1421	506
222703	224000	1354	515			224000	224000	1243	515
214054	215000	1255	542			215000	215000	1144	542
217297	218000	1435	543			218000	218000	1324	543
212162	213000	1532	506			213000	213000	1421	506
214054	215000	1255	542			215000	215000	1144	542
217568	218000	1435	543			218000	218000	1324	543
214595	215000	1255	542			215000	215000	1144	542
218919	220000	1453	542			220000	220000	1342	542
222973	224000	1354	515			224000	224000	1243	515
218378	220000	1453	542			220000	220000	1342	542
218378	220000	1453	542			220000	220000	1342	542
214054	215000	1255	542			215000	215000	1144	542
210000	213000	1532	506			213000	213000	1421	506
211622	213000	1532	506			213000	213000	1421	506
211351	213000	1532	506			213000	213000	1421	506
218378	220000	1453	542			220000	220000	1342	542
209730	210000	1425	532			210000	210000	1314	532
219459	220000	1453	542			220000	220000	1342	542
223243	224000	1354	515			224000	224000	1243	515
211892	213000	1532	506			213000	213000	1421	506
215135	217000	1353	533			217000	217000	1242	533
222703	224000	1354	515			224000	224000	1243	515
235405	236000	1445	539			236000	236000	1334	539
231622	232000	1533	534			232000	232000	1422	534
222973	224000	1354	515			224000	224000	1243	515
227838	231000	1524	505			231000	231000	1413	505
246216	250000	1525	533			250000	250000	1414	533
234595	236000	1445	539			236000	236000	1334	539
239730	241000	1552	515			241000	241000	1441	515
257297	258000	1535	544			258000	258000	1424	544
245135	246000	1455	552			246000	246000	1344	552
243784	246000	1455	552			246000	246000	1344	552
242432	243000	1355	543			243000	243000	1244	543
243514	246000	1455	552			246000	246000	1344	552
242162	243000	1355	543			243000	243000	1244	543
245405	246000	1455	552			246000	246000	1344	552
235135	236000	1445	539			236000	236000	1334	539
239730	241000	1552	515			241000	241000	1441	515
235135	236000	1445	539			236000	236000	1334	539
239730	241000	1552	515			241000	241000	1441	515
242703	243000	1355	543			243000	243000	1244	543
246757	250000	1525	533			250000	250000	1414	533
251081	257000	1544	512			257000	257000	1433	512
249459	250000	1525	533			250000	250000	1414	533
248108	250000	1525	533			250000	250000	1414	533
245135	246000	1455	552			246000	246000	1344	552
252703	257000	1544	512			257000	257000	1433	512
247568	250000	1525	533			250000	250000	1414	533
249459	250000	1525	533			250000	250000	1414	533
252973	257000	1544	512			257000	257000	1433	512
255946	257000	1544	512			257000	257000	1433	512
260541	267000	1554	525			267000	267000	1443	525
274865	276000	1545	540			276000	276000	1434	540
275946	276000	1545	540			276000	276000	1434	540
264595	267000	1554	525			267000	267000	1443	525
247027	250000	1525	533			250000	250000	1414	533
250811	257000	1544	512			257000	257000	1433	512
241622	243000	1355	543			243000	243000	1244	543
239730	241000	1552	515			241000	241000	1441	515
228919	231000	1524	505			231000	231000	1413	505
226486	227000	1454	524			227000	227000	1343	524
214865	215000	1255	542			215000	215000	1144	542
211081	213000	1532	506			213000	213000	1421	506
212162	213000	1532	506			213000	213000	1421	506
206486	207000	1325	523			207000	207000	1214	523
181351	183000	1540	364			183000	183000	1430	479
178649	179000	1225	522			179000	179000	1114	522
171892	173000	1432	505			173000	173000	1321	505
155405	157000	1054	326			157000	157000	1043	503
141351	142000	1232	495			142000	142000	1121	495
142703	143000	1440	363			143000	143000	1330	478
150270	153000	1223	512			153000	153000	1112	512
131892	132000	1205	364			132000	132000	1104	502
128108	129000	1034	317			129000	129000	1023	494
114865	115000	1302	327			115000	115000	1201	465
112432	113000	1204	336			113000	113000	1103	474
105946	106000	1203	354			106000	106000	1102	492
108378	110000	1500	199			110000	110000	1400	452
105405	106000	1203	354			106000	106000	1102	492
95405.4	103000	1032	307			103000	103000	1021	484
90540.5	93000	1005	176			93000	93000	1004	491
88378.4	93000	1005	176			93000	93000	1004	491
96486.5	103000	1032	307			103000	103000	1021	484
83243.2	86000	1220	346			86000	86000	1110	461
88378.4	93000	1005	176			93000	93000	1004	491
102162	103000	1032	307			103000	103000	1021	484
91891.9	93000	1005	176			93000	93000	1004	491
98378.4	103000	1032	307			103000	103000	1021	484
81081.1	83000	1050	178			83000	83000	1040	470
82432.4	83000	1050	178			83000	83000	1040	470
83783.8	86000	1220	346			86000	86000	1110	461
84864.9	86000	1220	346			86000	86000	1110	461
66756.8	67000	1003	166			67000	67000	1002	481
54324.3	55000	1030	169			55000	55000	1020	461
57027	67000	1003	166			67000	67000	1002	481
60000	67000	1003	166			67000	67000	1002	481
58648.6	67000	1003	166			67000	67000	1002	481
62702.7	67000	1003	166			67000	67000	1002	481
61621.6	67000	1003	166			67000	67000	1002	481
61081.1	67000	1003	166			67000	67000	1002	481
62702.7	67000	1003	166			67000	67000	1002	481
59459.5	67000	1003	166			67000	67000	1002	481
54054.1	55000	1030	169			55000	55000	1020	461
57567.6	67000	1003	166			67000	67000	1002	481
58648.6	67000	1003	166			67000	67000	1002	481
52702.7	55000	1030	169			55000	55000	1020	461
53513.5	55000	1030	169			55000	55000	1020	461
58648.6	67000	1003	166			67000	67000	1002	481
52162.2	55000	1030	169			55000	55000	1020	461
61351.4	67000	1003	166			67000	67000	1002	481
52432.4	55000	1030	169			55000	55000	1020	461
52432.4	55000	1030	169			55000	55000	1020	461
49459.5	55000	1030	169			55000	55000	1020	461
50810.8	55000	1030	169			55000	55000	1020	461
50270.3	55000	1030	169			55000	55000	1020	461
49189.2	55000	1030	169			55000	55000	1020	461
46486.5	47000	1020	158			47000	47000	1010	450
50270.3	55000	1030	169			55000	55000	1020	461
51891.9	55000	1030	169			55000	55000	1020	461
51891.9	55000	1030	169			55000	55000	1020	461
50270.3	55000	1030	169			55000	55000	1020	461
47297.3	48000	1002	138			48000	48000	1001	453
45405.4	47000	1020	158			47000	47000	1010	450
46756.8	47000	1020	158			47000	47000	1010	450
47297.3	48000	1002	138			48000	48000	1001	453
49459.5	55000	1030	169			55000	55000	1020	461
47297.3	48000	1002	138			48000	48000	1001	453
46216.2	47000	1020	158			47000	47000	1010	450
46756.8	47000	1020	158			47000	47000	1010	450
44594.6	47000	1020	158			47000	47000	1010	450
43513.5	47000	1020	158			47000	47000	1010	450
43513.5	47000	1020	158			47000	47000	1010	450
44054.1	47000	1020	158			47000	47000	1010	450
44594.6	47000	1020	158			47000	47000	1010	450
47297.3	48000	1002	138			48000	48000	1001	453
51351.4	55000	1030	169			55000	55000	1020	461
50810.8	55000	1030	169			55000	55000	1020	461
51351.4	55000	1030	169			55000	55000	1020	461
50810.8	55000	1030	169			55000	55000	1020	461
57567.6	67000	1003	166			67000	67000	1002	481
50540.5	55000	1030	169			55000	55000	1020	461
58918.9	67000	1003	166			67000	67000	1002	481
55675.7	67000	1003	166			67000	67000	1002	481
55675.7	67000	1003	166			67000	67000	1002	481
59729.7	67000	1003	166			67000	67000	1002	481
55945.9	67000	1003	166			67000	67000	1002	481
65945.9	67000	1003	166			67000	67000	1002	481
75945.9	83000	1050	178			83000	83000	1040	470
87297.3	93000	1005	176			93000	93000	1004	491
91891.9	93000	1005	176			93000	93000	1004	491
106216	110000	1500	199			110000	110000	1400	452
102973	103000	1032	307			103000	103000	1021	484
111351	112000	1240	353			112000	112000	1130	468
97837.8	103000	1032	307			103000	103000	1021	484
109730	110000	1500	199			110000	110000	1400	452
114595	115000	1302	327			115000	115000	1201	465
107838	110000	1500	199			110000	110000	1400	452
112162	113000	1204	336			113000	113000	1103	474
111892	112000	1240	353			112000	112000	1130	468
125135	129000	1034	317			129000	129000	1023	494
137838	140000	1025	334			140000	140000	1014	511
144595	147000	1044	313			147000	147000	1033	490
139459	140000	1025	334			140000	140000	1014	511
139459	140000	1025	334			140000	140000	1014	511
143243	144000	1404	346			144000	144000	1303	484
138649	140000	1025	334			140000	140000	1014	511
141351	142000	1232	495			142000	142000	1121	495
150541	153000	1223	512			153000	153000	1112	512
147838	148000	1035	345			148000	148000	1024	522
155946	157000	1054	326			157000	157000	1043	503
174865	176000	1055	354			176000	176000	1044	531
167568	168000	1234	505			168000	168000	1123	505
172162	173000	1432	505			173000	173000	1321	505
159730	160000	1224	494			160000	160000	1113	494
165135	166000	1045	341			166000	166000	1034	518
157838	158000	1502	337			158000	158000	1401	475
146216	147000	1044	313			147000	147000	1033	490
144324	147000	1044	313			147000	147000	1033	490
150811	153000	1223	512			153000	153000	1112	512
158649	160000	1224	494			160000	160000	1113	494
157838	158000	1502	337			158000	158000	1401	475
158649	160000	1224	494			160000	160000	1113	494
165946	166000	1045	341			166000	166000	1034	518
174595	176000	1055	354			176000	176000	1044	531
171622	173000	1432	505			173000	173000	1321	505
174595	176000	1055	354			176000	176000	1044	531
178919	179000	1225	522			179000	179000	1114	522
180270	181000	1323	513			181000	181000	1212	513
183243	184000	1423	522			184000	184000	1312	522
177838	179000	1225	522			179000	179000	1114	522
185405	186000	1244	501			186000	186000	1133	501
178649	179000	1225	522			179000	179000	1114	522
178919	179000	1225	522			179000	179000	1114	522
169459	170000	1252	504			170000	170000	1141	504
174324	176000	1055	354			176000	176000	1044	531
182703	183000	1540	364			183000	183000	1430	479
185405	186000	1244	501			186000	186000	1133	501
172973	173000	1432	505			173000	173000	1321	505
177838	179000	1225	522			179000	179000	1114	522
168108	170000	1252	504			170000	170000	1141	504
168108	170000	1252	504			170000	170000	1141	504
164054	165000	1422	494			165000	165000	1311	494
163784	165000	1422	494			165000	165000	1311	494
159189	160000	1224	494			160000	160000	1113	494
175946	176000	1055	354			176000	176000	1044	531
186486	187000	1235	533			187000	187000	1124	533
189730	191000	1424	504			191000	191000	1313	504
190000	191000	1424	504			191000	191000	1313	504
210541	213000	1532	506			213000	213000	1421	506
207568	210000	1425	532			210000	210000	1314	532
197568	198000	1352	505			198000	198000	1241	505
219459	220000	1453	542			220000	220000	1342	542
218649	220000	1453	542			220000	220000	1342	542
215135	217000	1353	533			217000	217000	1242	533
225676	227000	1454	524			227000	227000	1343	524
226216	227000	1454	524			227000	227000	1343	524
231081	232000	1533	534			232000	232000	1422	534
220541	224000	1354	515			224000	224000	1243	515
217568	218000	1435	543			218000	218000	1324	543
212162	213000	1532	506			213000	213000	1421	506
210000	213000	1532	506			213000	213000	1421	506
197838	198000	1352	505			198000	198000	1241	505
199730	201000	1452	514			201000	201000	1341	514
198919	199000	1434	515			199000	199000	1323	515
191622	192000	1433	533			192000	192000	1322	533
190811	191000	1424	504			191000	191000	1313	504
189189	191000	1424	504			191000	191000	1313	504
187297	188000	1324	495			188000	188000	1213	495
194595	196000	1254	514			196000	196000	1143	514
192162	193000	1550	377			193000	193000	1440	492
182973	183000	1540	364			183000	183000	1430	479
191081	192000	1433	533			192000	192000	1322	533
188649	189000	1253	532			189000	189000	1142	532
192703	193000	1550	377			193000	193000	1440	492
184324	186000	1244	501			186000	186000	1133	501
183243	184000	1423	522			184000	184000	1312	522
180270	181000	1323	513			181000	181000	1212	513
191892	192000	1433	533			192000	192000	1322	533
194595	196000	1254	514			196000	196000	1143	514
194865	196000	1254	514			196000	196000	1143	514
188649	189000	1253	532			189000	189000	1142	532
182973	183000	1540	364			183000	183000	1430	479
188378	189000	1253	532			189000	189000	1142	532
185405	186000	1244	501			186000	186000	1133	501
188649	189000	1253	532			189000	189000	1142	532
182973	183000	1540	364			183000	183000	1430	479
180000	181000	1323	513			181000	181000	1212	513
189459	191000	1424	504			191000	191000	1313	504
182973	183000	1540	364			183000	183000	1430	479
184054	186000	1244	501			186000	186000	1133	501
184324	186000	1244	501			186000	186000	1133	501
183514	184000	1423	522			184000	184000	1312	522
181351	183000	1540	364			183000	183000	1430	479
186216	187000	1235	533			187000	187000	1124	533
188108	189000	1253	532			189000	189000	1142	532
203514	205000	1245	529			205000	205000	1134	529
202162	203000	1505	375			203000	203000	1404	513
197297	198000	1352	505			198000	198000	1241	505
196757	198000	1352	505			198000	198000	1241	505
211081	213000	1532	506			213000	213000	1421	506
194595	196000	1254	514			196000	196000	1143	514
198649	199000	1434	515			199000	199000	1323	515
207027	210000	1425	532			210000	210000	1314	532
213243	214000	1344	502			214000	214000	1233	502
211892	213000	1532	506			213000	213000	1421	506
214324	215000	1255	542			215000	215000	1144	542
198649	199000	1434	515			199000	199000	1323	515
197568	198000	1352	505			198000	198000	1241	505
193243	196000	1254	514			196000	196000	1143	514
195946	196000	1254	514			196000	196000	1143	514
191622	192000	1433	533			192000	192000	1322	533
203514	205000	1245	529			205000	205000	1134	529
187838	188000	1324	495			188000	188000	1213	495
201622	203000	1505	375			203000	203000	1404	513
204865	205000	1245	529			205000	205000	1134	529
191351	192000	1433	533			192000	192000	1322	533
190811	191000	1424	504			191000	191000	1313	504
196216	198000	1352	505			198000	198000	1241	505
204595	205000	1245	529			205000	205000	1134	529
201351	203000	1505	375			203000	203000	1404	513
207568	210000	1425	532			210000	210000	1314	532
207297	210000	1425	532			210000	210000	1314	532
212973	213000	1532	506			213000	213000	1421	506
214324	215000	1255	542			215000	215000	1144	542
215405	217000	1353	533			217000	217000	1242	533
215135	217000	1353	533			217000	217000	1242	533
207568	210000	1425	532			210000	210000	1314	532
205135	207000	1325	523			207000	207000	1214	523
213784	214000	1344	502			214000	214000	1233	502
207838	210000	1425	532			210000	210000	1314	532
209189	210000	1425	532			210000	210000	1314	532
210270	213000	1532	506			213000	213000	1421	506
214595	215000	1255	542			215000	215000	1144	542
216216	217000	1353	533			217000	217000	1242	533
215946	217000	1353	533			217000	217000	1242	533
228378	231000	1524	505			231000	231000	1413	505
217568	218000	1435	543			218000	218000	1324	543
218649	220000	1453	542			220000	220000	1342	542
215405	217000	1353	533			217000	217000	1242	533
224324	227000	1454	524			227000	227000	1343	524
227838	231000	1524	505			231000	231000	1413	505
224324	227000	1454	524			227000	227000	1343	524
220000	224000	1354	515			224000	224000	1243	515
220811	224000	1354	515			224000	224000	1243	515
209730	210000	1425	532			210000	210000	1314	532
209730	210000	1425	532			210000	210000	1314	532
220270	224000	1354	515			224000	224000	1243	515
215946	217000	1353	533			217000	217000	1242	533
222703	224000	1354	515			224000	224000	1243	515
217297	218000	1435	543			218000	218000	1324	543
235676	236000	1445	539			236000	236000	1334	539
226216	227000	1454	524			227000	227000	1343	524
228108	231000	1524	505			231000	231000	1413	505
231622	232000	1533	534			232000	232000	1422	534
225405	227000	1454	524			227000	227000	1343	524
227297	231000	1524	505			231000	231000	1413	505
225676	227000	1454	524			227000	227000	1343	524
237838	239000	1534	516			239000	239000	1423	516
235135	236000	1445	539			236000	236000	1334	539
244865	246000	1455	552			246000	246000	1344	552
250000	257000	1544	512			257000	257000	1433	512
245405	246000	1455	552			246000	246000	1344	552
244865	246000	1455	552			246000	246000	1344	552
249459	250000	1525	533			250000	250000	1414	533
248108	250000	1525	533			250000	250000	1414	533
251081	257000	1544	512			257000	257000	1433	512
256757	257000	1544	512			257000	257000	1433	512
262973	267000	1554	525			267000	267000	1443	525
251081	257000	1544	512			257000	257000	1433	512
263243	267000	1554	525			267000	267000	1443	525
260270	267000	1554	525			267000	267000	1443	525
251892	257000	1544	512			257000	257000	1433	512
260270	267000	1554	525			267000	267000	1443	525
254595	257000	1544	512			257000	257000	1433	512
251081	257000	1544	512			257000	257000	1433	512
263784	267000	1554	525			267000	267000	1443	525
262703	267000	1554	525			267000	267000	1443	525
262432	267000	1554	525			267000	267000	1443	525
265405	267000	1554	525			267000	267000	1443	525
261892	267000	1554	525			267000	267000	1443	525
255405	257000	1544	512			257000	257000	1433	512
258649	260000	1553	543			260000	260000	1442	543
247027	250000	1525	533			250000	250000	1414	533
234595	236000	1445	539			236000	236000	1334	539
242973	243000	1355	543			243000	243000	1244	543
235946	236000	1445	539			236000	236000	1334	539
228649	231000	1524	505			231000	231000	1413	505
225135	227000	1454	524			227000	227000	1343	524
210270	213000	1532	506			213000	213000	1421	506
207297	210000	1425	532			210000	210000	1314	532
196216	198000	1352	505			198000	198000	1241	505
191622	192000	1433	533			192000	192000	1322	533
185405	186000	1244	501			186000	186000	1133	501
178649	179000	1225	522			179000	179000	1114	522
165135	166000	1045	341			166000	166000	1034	518
161081	162000	1322	485			162000	162000	1211	485
164595	165000	1422	494			165000	165000	1311	494
155135	157000	1054	326			157000	157000	1043	503
146216	147000	1044	313			147000	147000	1033	490
126757	129000	1034	317			129000	129000	1023	494
123784	125000	1430	367			125000	125000	1320	482
119730	121000	1024	306			121000	121000	1013	483
109459	110000	1500	199			110000	110000	1400	452
111622	112000	1240	353			112000	112000	1130	468
98648.6	103000	1032	307			103000	103000	1021	484
95135.1	103000	1032	307			103000	103000	1021	484
89189.2	93000	1005	176			93000	93000	1004	491
103243	106000	1203	354			106000	106000	1102	492
94054.1	95000	1022	296			95000	95000	1011	473
94054.1	95000	1022	296			95000	95000	1011	473
82162.2	83000	1050	178			83000	83000	1040	470
81621.6	83000	1050	178			83000	83000	1040	470
90810.8	93000	1005	176			93000	93000	1004	491
86486.5	87000	1202	326			87000	87000	1101	464
84594.6	86000	1220	346			86000	86000	1110	461
90000	93000	1005	176			93000	93000	1004	491
99729.7	103000	1032	307			103000	103000	1021	484
89189.2	93000	1005	176			93000	93000	1004	491
88108.1	93000	1005	176			93000	93000	1004	491
88108.1	93000	1005	176			93000	93000	1004	491
78918.9	83000	1050	178			83000	83000	1040	470
77837.8	83000	1050	178			83000	83000	1040	470
85135.1	86000	1220	346			86000	86000	1110	461
94324.3	95000	1022	296			95000	95000	1011	473
89729.7	93000	1005	176			93000	93000	1004	491
88378.4	93000	1005	176			93000	93000	1004	491
80000	83000	1050	178			83000	83000	1040	470
66756.8	67000	1003	166			67000	67000	1002	481
64594.6	67000	1003	166			67000	67000	1002	481
64594.6	67000	1003	166			67000	67000	1002	481
55675.7	67000	1003	166			67000	67000	1002	481
57027	67000	1003	166			67000	67000	1002	481
55405.4	67000	1003	166			67000	67000	1002	481
57027	67000	1003	166			67000	67000	1002	481
56216.2	67000	1003	166			67000	67000	1002	481
55405.4	67000	1003	166			67000	67000	1002	481
55945.9	67000	1003	166			67000	67000	1002	481
57837.8	67000	1003	166			67000	67000	1002	481
58378.4	67000	1003	166			67000	67000	1002	481
53243.2	55000	1030	169			55000	55000	1020	461
59189.2	67000	1003	166			67000	67000	1002	481
61621.6	67000	1003	166			67000	67000	1002	481
55405.4	67000	1003	166			67000	67000	1002	481
58378.4	67000	1003	166			67000	67000	1002	481
64054.1	67000	1003	166			67000	67000	1002	481
59189.2	67000	1003	166			67000	67000	1002	481
57837.8	67000	1003	166			67000	67000	1002	481
57297.3	67000	1003	166			67000	67000	1002	481
55675.7	67000	1003	166			67000	67000	1002	481
58108.1	67000	1003	166			67000	67000	1002	481
54594.6	55000	1030	169			55000	55000	1020	461
51891.9	55000	1030	169			55000	55000	1020	461
51081.1	55000	1030	169			55000	55000	1020	461
54324.3	55000	1030	169			55000	55000	1020	461
55405.4	67000	1003	166			67000	67000	1002	481
53243.2	55000	1030	169			55000	55000	1020	461
55405.4	67000	1003	166			67000	67000	1002	481
56486.5	67000	1003	166			67000	67000	1002	481
59459.5	67000	1003	166			67000	67000	1002	481
59729.7	67000	1003	166			67000	67000	1002	481
57027	67000	1003	166			67000	67000	1002	481
57027	67000	1003	166			67000	67000	1002	481
57837.8	67000	1003	166			67000	67000	1002	481
62432.4	67000	1003	166			67000	67000	1002	481
63783.8	67000	1003	166			67000	67000	1002	481
60270.3	67000	1003	166			67000	67000	1002	481
56756.8	67000	1003	166			67000	67000	1002	481
63243.2	67000	1003	166			67000	67000	1002	481
62973	67000	1003	166			67000	67000	1002	481
60810.8	67000	1003	166			67000	67000	1002	481
56486.5	67000	1003	166			67000	67000	1002	481
60270.3	67000	1003	166			67000	67000	1002	481
70000	73000	1040	165			73000	73000	1030	457
75945.9	83000	1050	178			83000	83000	1040	470
71351.4	73000	1040	165			73000	73000	1030	457
65135.1	67000	1003	166			67000	67000	1002	481
79729.7	83000	1050	178			83000	83000	1040	470
85405.4	86000	1220	346			86000	86000	1110	461
93513.5	94000	1230	357			94000	94000	1120	472
87837.8	93000	1005	176			93000	93000	1004	491
92162.2	93000	1005	176			93000	93000	1004	491
96216.2	103000	1032	307			103000	103000	1021	484
96216.2	103000	1032	307			103000	103000	1021	484
106486	110000	1500	199			110000	110000	1400	452
120541	121000	1024	306			121000	121000	1013	483
126486	129000	1034	317			129000	129000	1023	494
122162	125000	1430	367			125000	125000	1320	482
121892	122000	1033	335			122000	122000	1022	512
117297	118000	1402	336			118000	118000	1301	474
131892	132000	1205	364			132000	132000	1104	502
133243	134000	1222	484			134000	134000	1111	484
133514	134000	1222	484			134000	134000	1111	484
129189	131000	1052	316			131000	131000	1041	493
135135	137000	1403	364			137000	137000	1302	502
137838	140000	1025	334			140000	140000	1014	511
132432	134000	1222	484			134000	134000	1111	484
144054	147000	1044	313			147000	147000	1033	490
144054	147000	1044	313			147000	147000	1033	490
143243	144000	1404	346			144000	144000	1303	484
143243	144000	1404	346			144000	144000	1303	484
142703	143000	1440	363			143000	143000	1330	478
149730	150000	1053	344			150000	150000	1042	521
149189	150000	1053	344			150000	150000	1042	521
148649	150000	1053	344			150000	150000	1042	521
157568	158000	1502	337			158000	158000	1401	475
153784	157000	1054	326			157000	157000	1043	503
152973	153000	1223	512			153000	153000	1112	512
155135	157000	1054	326			157000	157000	1043	503
153514	157000	1054	326			157000	157000	1043	503
158919	160000	1224	494			160000	160000	1113	494
169730	170000	1252	504			170000	170000	1141	504
182432	183000	1540	364			183000	183000	1430	479
190541	191000	1424	504			191000	191000	1313	504
197297	198000	1352	505			198000	198000	1241	505
201351	203000	1505	375			203000	203000	1404	513
196486	198000	1352	505			198000	198000	1241	505
202432	203000	1505	375			203000	203000	1404	513
195676	196000	1254	514			196000	196000	1143	514
203514	205000	1245	529			205000	205000	1134	529
214324	215000	1255	542			215000	215000	1144	542
208108	210000	1425	532			210000	210000	1314	532
208108	210000	1425	532			210000	210000	1314	532
211081	213000	1532	506			213000	213000	1421	506
195946	196000	1254	514			196000	196000	1143	514
195135	196000	1254	514			196000	196000	1143	514
194324	196000	1254	514			196000	196000	1143	514
195676	196000	1254	514			196000	196000	1143	514
190811	191000	1424	504			191000	191000	1313	504
183784	184000	1423	522			184000	184000	1312	522
183784	184000	1423	522			184000	184000	1312	522
182162	183000	1540	364			183000	183000	1430	479
183243	184000	1423	522			184000	184000	1312	522
188919	189000	1253	532			189000	189000	1142	532
199730	201000	1452	514			201000	201000	1341	514
217027	218000	1435	543			218000	218000	1324	543
212432	213000	1532	506			213000	213000	1421	506
220270	224000	1354	515			224000	224000	1243	515
247568	250000	1525	533			250000	250000	1414	533
258649	260000	1553	543			260000	260000	1442	543
263243	267000	1554	525			267000	267000	1443	525
255405	257000	1544	512			257000	257000	1433	512
255135	257000	1544	512			257000	257000	1433	512
255946	257000	1544	512			257000	257000	1433	512
249189	250000	1525	533			250000	250000	1414	533
254865	257000	1544	512			257000	257000	1433	512
247568	250000	1525	533			250000	250000	1414	533
235135	236000	1445	539			236000	236000	1334	539
223784	224000	1354	515			224000	224000	1243	515
212973	213000	1532	506			213000	213000	1421	506
217027	218000	1435	543			218000	218000	1324	543
219189	220000	1453	542			220000	220000	1342	542
205946	207000	1325	523			207000	207000	1214	523
201622	203000	1505	375			203000	203000	1404	513
201351	203000	1505	375			203000	203000	1404	513
203514	205000	1245	529			205000	205000	1134	529
201622	203000	1505	375			203000	203000	1404	513
211081	213000	1532	506			213000	213000	1421	506
206216	207000	1325	523			207000	207000	1214	523
205135	207000	1325	523			207000	207000	1214	523
196757	198000	1352	505			198000	198000	1241	505
188919	189000	1253	532			189000	189000	1142	532
186216	187000	1235	533			187000	187000	1124	533
191081	192000	1433	533			192000	192000	1322	533
200811	201000	1452	514			201000	201000	1341	514
196486	198000	1352	505			198000	198000	1241	505
204324	205000	1245	529			205000	205000	1134	529
198378	199000	1434	515			199000	199000	1323	515
199459	201000	1452	514			201000	201000	1341	514
193514	196000	1254	514			196000	196000	1143	514
191892	192000	1433	533			192000	192000	1322	533
193784	196000	1254	514			196000	196000	1143	514
202703	203000	1505	375			203000	203000	1404	513
194595	196000	1254	514			196000	196000	1143	514
203514	205000	1245	529			205000	205000	1134	529
204865	205000	1245	529			205000	205000	1134	529
199189	201000	1452	514			201000	201000	1341	514
210270	213000	1532	506			213000	213000	1421	506
215405	217000	1353	533			217000	217000	1242	533
213784	214000	1344	502			214000	214000	1233	502
207838	210000	1425	532			210000	210000	1314	532
210000	213000	1532	506			213000	213000	1421	506
219189	220000	1453	542			220000	220000	1342	542
216486	217000	1353	533			217000	217000	1242	533
217568	218000	1435	543			218000	218000	1324	543
214054	215000	1255	542			215000	215000	1144	542
217568	218000	1435	543			218000	218000	1324	543
218649	220000	1453	542			220000	220000	1342	542
228378	231000	1524	505			231000	231000	1413	505
220000	224000	1354	515			224000	224000	1243	515
212973	213000	1532	506			213000	213000	1421	506
219189	220000	1453	542			220000	220000	1342	542
218378	220000	1453	542			220000	220000	1342	542
218919	220000	1453	542			220000	220000	1342	542
217838	218000	1435	543			218000	218000	1324	543
215676	217000	1353	533			217000	217000	1242	533
217027	218000	1435	543			218000	218000	1324	543
217568	218000	1435	543			218000	218000	1324	543
215405	217000	1353	533			217000	217000	1242	533
223514	224000	1354	515			224000	224000	1243	515
215946	217000	1353	533			217000	217000	1242	533
227568	231000	1524	505			231000	231000	1413	505
222432	224000	1354	515			224000	224000	1243	515
221622	224000	1354	515			224000	224000	1243	515
215135	217000	1353	533			217000	217000	1242	533
225405	227000	1454	524			227000	227000	1343	524
210811	213000	1532	506			213000	213000	1421	506
216216	217000	1353	533			217000	217000	1242	533
234324	236000	1445	539			236000	236000	1334	539
228108	231000	1524	505			231000	231000	1413	505
226757	227000	1454	524			227000	227000	1343	524
233514	236000	1445	539			236000	236000	1334	539
222973	224000	1354	515			224000	224000	1243	515
229189	231000	1524	505			231000	231000	1413	505
226216	227000	1454	524			227000	227000	1343	524
235676	236000	1445	539			236000	236000	1334	539
237027	239000	1534	516			239000	239000	1423	516
225676	227000	1454	524			227000	227000	1343	524
228108	231000	1524	505			231000	231000	1413	505
239730	241000	1552	515			241000	241000	1441	515
233514	236000	1445	539			236000	236000	1334	539
237027	239000	1534	516			239000	239000	1423	516
230000	231000	1524	505			231000	231000	1413	505
232432	233000	1345	530			233000	233000	1234	530
232162	233000	1345	530			233000	233000	1234	530
233514	236000	1445	539			236000	236000	1334	539
223243	224000	1354	515			224000	224000	1243	515
227297	231000	1524	505			231000	231000	1413	505
231351	232000	1533	534			232000	232000	1422	534
227568	231000	1524	505			231000	231000	1413	505
221081	224000	1354	515			224000	224000	1243	515
237027	239000	1534	516			239000	239000	1423	516
232973	233000	1345	530			233000	233000	1234	530
221351	224000	1354	515			224000	224000	1243	515
234595	236000	1445	539			236000	236000	1334	539
241351	243000	1355	543			243000	243000	1244	543
239459	241000	1552	515			241000	241000	1441	515
245676	246000	1455	552			246000	246000	1344	552
243784	246000	1455	552			246000	246000	1344	552
248378	250000	1525	533			250000	250000	1414	533
257027	258000	1535	544			258000	258000	1424	544
251622	257000	1544	512			257000	257000	1433	512
237838	239000	1534	516			239000	239000	1423	516
235676	236000	1445	539			236000	236000	1334	539
245676	246000	1455	552			246000	246000	1344	552
247297	250000	1525	533			250000	250000	1414	533
241351	243000	1355	543			243000	243000	1244	543
253243	257000	1544	512			257000	257000	1433	512
253243	257000	1544	512			257000	257000	1433	512
258919	260000	1553	543			260000	260000	1442	543
257568	258000	1535	544			258000	258000	1424	544
246486	250000	1525	533			250000	250000	1414	533
253784	257000	1544	512			257000	257000	1433	512
252703	257000	1544	512			257000	257000	1433	512
249459	250000	1525	533			250000	250000	1414	533
250541	257000	1544	512			257000	257000	1433	512
258378	260000	1553	543			260000	260000	1442	543
259189	260000	1553	543			260000	260000	1442	543
264054	267000	1554	525			267000	267000	1443	525
280000	286000	1555	553			286000	286000	1444	553
271351	276000	1545	540			276000	276000	1434	540
264865	267000	1554	525			267000	267000	1443	525
257838	258000	1535	544			258000	258000	1424	544
261892	267000	1554	525			267000	267000	1443	525
248378	250000	1525	533			250000	250000	1414	533
241081	243000	1355	543			243000	243000	1244	543
257027	258000	1535	544			258000	258000	1424	544
256757	257000	1544	512			257000	257000	1433	512
252162	257000	1544	512			257000	257000	1433	512
250811	257000	1544	512			257000	257000	1433	512
247838	250000	1525	533			250000	250000	1414	533
244054	246000	1455	552
241081	243000	1355	543
244865	246000	1455	552

## Sheet: plos-one
224000
213000
220000
213000
210000
203000
205000
201000
196000
186000
176000
176000
168000
170000
162000
157000
142000
142000
147000
140000
140000
137000
129000
121000
110000
103000
103000
103000
103000
103000
93000
93000
94000
86000
86000
93000
94000
86000
93000
93000
83000
83000
83000
93000
86000
83000
87000
83000
70000
70000
70000
73000
67000
67000
67000
67000
67000
67000
67000
70000
83000
83000
86000
86000
86000
67000
67000
67000
67000
67000
70000
67000
67000
67000
67000
70000
67000
67000
70000
70000
67000
67000
67000
70000
70000
67000
67000
67000
73000
83000
83000
83000
73000
70000
73000
83000
83000
83000
103000
86000
93000
83000
86000
86000
93000
103000
103000
106000
121000
117000
117000
129000
137000
137000
134000
141000
147000
147000
157000
162000
162000
176000
179000
189000
176000
179000
181000
196000
203000
198000
189000
196000
191000
192000
187000
187000
189000
176000
181000
176000
168000
165000
162000
161000
168000
189000
176000
176000
176000
176000
186000
184000
181000
187000
181000
196000
183000
189000
181000
186000
196000
196000
196000
179000
176000
183000
191000
183000
183000
187000
184000
181000
181000
191000
183000
183000
186000
186000
191000
188000
188000
187000
189000
196000
183000
179000
184000
186000
181000
184000
183000
181000
184000
183000
189000
183000
193000
186000
183000
183000
186000
196000
187000
181000
181000
181000
196000
192000
186000
176000
170000
170000
173000
173000
166000
168000
176000
176000
168000
176000
183000
188000
201000
189000
188000
186000
179000
196000
183000
186000
176000
186000
186000
191000
184000
188000
196000
198000
179000
181000
183000
189000
193000
196000
186000
191000
193000
196000
203000
210000
210000
210000
203000
196000
201000
201000
210000
205000
207000
210000
207000
213000
207000
205000
213000
207000
213000
213000
213000
215000
218000
207000
213000
213000
218000
224000
227000
214000
220000
213000
213000
210000
198000
203000
189000
188000
191000
196000
181000
181000
173000
177000
176000
173000
165000
147000
140000
132000
112000
122000
112000
103000
103000
110000
95000
86000
86000
67000
67000
67000
67000
67000
67000
67000
67000
67000
67000
67000
55000
55000
55000
55000
55000
55000
55000
55000
55000
55000
55000
55000
48000
48000
55000
48000
47000
47000
48000
48000
55000
48000
48000
48000
48000
47000
47000
47000
47000
47000
47000
47000
47000
47000
47000
47000
47000
47000
47000
47000
47000
47000
47000
47000
47000
47000
47000
47000
47000
47000
47000
47000
47000
47000
55000
55000
55000
55000
67000
55000
67000
55000
67000
67000
67000
67000
70000
67000
70000
70000
83000
83000
83000
86000
86000
86000
86000
93000
87000
93000
94000
94000
103000
103000
103000
110000
112000
113000
117000
118000
122000
125000
121000
125000
129000
137000
132000
131000
132000
131000
134000
129000
129000
129000
131000
118000
121000
117000
113000
113000
117000
121000
122000
129000
125000
121000
115000
115000
121000
122000
129000
129000
125000
129000
125000
129000
131000
129000
122000
121000
117000
125000
129000
118000
122000
118000
117000
118000
121000
121000
118000
117000
114000
112000
113000
117000
121000
125000
125000
129000
121000
121000
125000
125000
121000
122000
125000
129000
134000
131000
129000
129000
129000
129000
125000
122000
129000
125000
129000
132000
134000
134000
137000
137000
134000
131000
131000
131000
122000
125000
129000
129000
129000
129000
134000
137000
140000
134000
134000
134000
137000
142000
141000
140000
143000
143000
144000
141000
143000
143000
150000
153000
153000
157000
157000
161000
160000
161000
161000
173000
170000
176000
176000
173000
170000
176000
173000
168000
166000
173000
176000
173000
176000
170000
168000
176000
183000
183000
179000
187000
188000
186000
183000
186000
183000
184000
188000
192000
188000
192000
188000
192000
192000
199000
198000
198000
192000
183000
183000
179000
165000
161000
157000
150000
148000
153000
153000
140000
141000
129000
129000
121000
114000
110000
110000
106000
103000
103000
94000
93000
93000
86000
83000
83000
73000
70000
70000
73000
70000
67000
67000
67000
67000
67000
67000
67000
70000
67000
67000
55000
55000
55000
55000
55000
55000
55000
55000
55000
55000
55000
55000
55000
55000
55000
55000
48000
48000
48000
48000
55000
48000
48000
47000
47000
47000
47000
47000
47000
47000
47000
47000
47000
47000
47000
47000
47000
47000
47000
47000
47000
47000
47000
47000
47000
47000
47000
47000
55000
48000
55000
55000
55000
55000
67000
67000
67000
67000
67000
67000
67000
70000
70000
73000
83000
74000
83000
83000
83000
83000
83000
87000
93000
103000
103000
106000
106000
106000
106000
112000
121000
121000
117000
121000
118000
121000
125000
129000
134000
134000
140000
140000
147000
147000
148000
153000
150000
150000
153000
158000
153000
153000
148000
147000
147000
140000
140000
147000
143000
147000
147000
150000
158000
158000
161000
173000
181000
191000
198000
203000
215000
215000
207000
210000
201000
196000
191000
179000
179000
179000
176000
170000
166000
170000
168000
165000
162000
161000
157000
153000
157000
158000
157000
165000
161000
153000
157000
157000
153000
160000
157000
153000
157000
162000
160000
160000
157000
162000
165000
168000
168000
168000
173000
166000
170000
173000
162000
163000
170000
170000
165000
166000
181000
232000
203000
199000
181000
193000
186000
187000
184000
186000
199000
201000
203000
193000
160000
173000
179000
179000
181000
186000
191000
191000
191000
192000
227000
243000
231000
227000
224000
224000
224000
231000
231000
224000
217000
213000
210000
214000
224000
217000
218000
218000
231000
227000
220000
239000
227000
217000
224000
224000
224000
224000
227000
227000
215000
220000
224000
224000
224000
220000
224000
236000
239000
241000
239000
257000
239000
233000
231000
236000
246000
250000
257000
258000
246000
250000
236000
233000
193000
193000
199000
196000
184000
196000
191000
181000
181000
198000
181000
162000
157000
142000
141000
137000
134000
125000
117000
114000
103000
110000
93000
87000
83000
87000
95000
93000
93000
83000
83000
83000
83000
83000
83000
83000
70000
74000
83000
83000
83000
83000
73000
73000
83000
73000
67000
67000
67000
67000
70000
70000
70000
67000
67000
67000
67000
67000
67000
55000
67000
67000
67000
67000
67000
67000
67000
67000
67000
67000
67000
67000
67000
67000
67000
67000
67000
67000
67000
55000
67000
67000
67000
67000
67000
67000
67000
70000
93000
93000
83000
83000
83000
94000
93000
86000
103000
103000
125000
129000
121000
117000
121000
110000
110000
121000
147000
137000
137000
153000
153000
157000
165000
166000
168000
170000
176000
177000
181000
183000
181000
176000
170000
168000
173000
173000
176000
177000
176000
183000
176000
181000
186000
184000
191000
196000
201000
181000
181000
192000
183000
173000
166000
170000
165000
170000
173000
183000
170000
176000
196000
203000
224000
231000
241000
241000
231000
231000
243000
236000
239000
231000
233000
236000
213000
187000
187000
196000
196000
210000
201000
201000
196000
199000
188000
196000
196000
191000
188000
196000
191000
198000
203000
198000
201000
205000
199000
196000
191000
201000
215000
217000
205000
196000
207000
201000
201000
196000
189000
189000
198000
192000
187000
191000
181000
186000
186000
196000
198000
177000
179000
176000
173000
168000
177000
170000
173000
176000
179000
181000
183000
196000
196000
218000
203000
196000
210000
214000
213000
224000
215000
218000
213000
215000
218000
215000
220000
224000
220000
220000
215000
213000
213000
213000
220000
210000
220000
224000
213000
217000
224000
236000
232000
224000
231000
250000
236000
241000
258000
246000
246000
243000
246000
243000
246000
236000
241000
236000
241000
243000
250000
257000
250000
250000
246000
257000
250000
250000
257000
257000
267000
276000
276000
267000
250000
257000
243000
241000
231000
227000
215000
213000
213000
207000
183000
179000
173000
157000
142000
143000
153000
132000
129000
115000
113000
106000
110000
106000
103000
93000
93000
103000
86000
93000
103000
93000
103000
83000
83000
86000
86000
67000
55000
67000
67000
67000
67000
67000
67000
67000
67000
55000
67000
67000
55000
55000
67000
55000
67000
55000
55000
55000
55000
55000
55000
47000
55000
55000
55000
55000
48000
47000
47000
48000
55000
48000
47000
47000
47000
47000
47000
47000
47000
48000
55000
55000
55000
55000
67000
55000
67000
67000
67000
67000
67000
67000
83000
93000
93000
110000
103000
112000
103000
110000
115000
110000
113000
112000
129000
140000
147000
140000
140000
144000
140000
142000
153000
148000
157000
176000
168000
173000
160000
166000
158000
147000
147000
153000
160000
158000
160000
166000
176000
173000
176000
179000
181000
184000
179000
186000
179000
179000
170000
176000
183000
186000
173000
179000
170000
170000
165000
165000
160000
176000
187000
191000
191000
213000
210000
198000
220000
220000
217000
227000
227000
232000
224000
218000
213000
213000
198000
201000
199000
192000
191000
191000
188000
196000
193000
183000
192000
189000
193000
186000
184000
181000
192000
196000
196000
189000
183000
189000
186000
189000
183000
181000
191000
183000
186000
186000
184000
183000
187000
189000
205000
203000
198000
198000
213000
196000
199000
210000
214000
213000
215000
199000
198000
196000
196000
192000
205000
188000
203000
205000
192000
191000
198000
205000
203000
210000
210000
213000
215000
217000
217000
210000
207000
214000
210000
210000
213000
215000
217000
217000
231000
218000
220000
217000
227000
231000
227000
224000
224000
210000
210000
224000
217000
224000
218000
236000
227000
231000
232000
227000
231000
227000
239000
236000
246000
257000
246000
246000
250000
250000
257000
257000
267000
257000
267000
267000
257000
267000
257000
257000
267000
267000
267000
267000
267000
257000
260000
250000
236000
243000
236000
231000
227000
213000
210000
198000
192000
186000
179000
166000
162000
165000
157000
147000
129000
125000
121000
110000
112000
103000
103000
93000
106000
95000
95000
83000
83000
93000
87000
86000
93000
103000
93000
93000
93000
83000
83000
86000
95000
93000
93000
83000
67000
67000
67000
67000
67000
67000
67000
67000
67000
67000
67000
67000
55000
67000
67000
67000
67000
67000
67000
67000
67000
67000
67000
55000
55000
55000
55000
67000
55000
67000
67000
67000
67000
67000
67000
67000
67000
67000
67000
67000
67000
67000
67000
67000
67000
73000
83000
73000
67000
83000
86000
94000
93000
93000
103000
103000
110000
121000
129000
125000
122000
118000
132000
134000
134000
131000
137000
140000
134000
147000
147000
144000
144000
143000
150000
150000
150000
158000
157000
153000
157000
157000
160000
170000
183000
191000
198000
203000
198000
203000
196000
205000
215000
210000
210000
213000
196000
196000
196000
196000
191000
184000
184000
183000
184000
189000
201000
218000
213000
224000
250000
260000
267000
257000
257000
257000
250000
257000
250000
236000
224000
213000
218000
220000
207000
203000
203000
205000
203000
213000
207000
207000
198000
189000
187000
192000
201000
198000
205000
199000
201000
196000
192000
196000
203000
196000
205000
205000
201000
213000
217000
214000
210000
213000
220000
217000
218000
215000
218000
220000
231000
224000
213000
220000
220000
220000
218000
217000
218000
218000
217000
224000
217000
231000
224000
224000
217000
227000
213000
217000
236000
231000
227000
236000
224000
231000
227000
236000
239000
227000
231000
241000
236000
239000
231000
233000
233000
236000
224000
231000
232000
231000
224000
239000
233000
224000
236000
243000
241000
246000
246000
250000
258000
257000
239000
236000
246000
250000
243000
257000
257000
260000
258000
250000
257000
257000
250000
257000
260000
260000
267000
286000
276000
267000
258000
267000
250000
243000
258000
257000
257000
257000
250000
246000
243000
246000
